# Supplementary material for: Polyphasic Systematics of the Fungicolous Genus Cladobotryum Based on Morphological, Molecular and Metabolomics Data
Source: J Fungi (Basel). 2022 Aug 20;8(8):877. doi: 10.3390/jof8080877 (PMC9409756; doi:10.3390/jof8080877)
Supplement: Supplementary file 1 [file jof-08-00877-s001.zip]

Archive with 2 entries (2 files):
- jof-1865155 Milic et al. Supplementary File S1.nex
- jof-1865155-SM.pdf
