# Supplementary material for: Polyphasic Systematics of the Fungicolous Genus Cladobotryum Based on Morphological, Molecular and Metabolomics Data
Source: J Fungi (Basel). 2022 Aug 20;8(8):877. doi: 10.3390/jof8080877 (PMC9409756; doi:10.3390/jof8080877)
Supplement: Supplementary file 1 [file jof-08-00877-s001.zip › jof-1865155 Milic et al. Supplementary File S1.nex]

#NEXUS 


Begin data;
    Dimensions ntax=92 nchar=625;
    Format datatype=protein interleave gap=. missing=~ equate="-=.";
    Matrix


        Y17092_1_C__dendroides_MUCL_28202  C CGAGTT.ATA CAACTCCCAA ACCCACT.GT GAA.CCTTAC CAAAT..CGT TGCTTCGGCG GGA...CTGC CCCG.AGCC. .CT.CGCGG. ....CCCGGA CCCAGGCGCC CGCCGGAGGC ......CAAA A....A..CT C..TCCTGTT TTCTC..... ........TT AGCGGA..AT TTA...TCTG AGT....GGC CCT..TAGGG GCAAGCAAA. .......TGA  ATCAAAACTT TCAACAACGG ATCTCTTGGT TCTGGCATCG ATGAAGAACG CAGCGAAATG CGATAAGTAA TGTGAATTGC AGAATTCAGT GAA.TCATCG AATCTTTGAA CGCACATTGC GCCCGCCAGT ATTCTGGCGG GCATGCCTGT TCGAGCGTCA TTTCAACCCT CAA..GCCCC CCCGGGGGCA ..TGGTG...  TTGGGGG.AC GGCCCCG..C CTCG...... CGCGGTCC.. .....GGCCG CCCCCGAAAT GCAGTGGCGA CCCCGCCGCA GCCTCCCCTG CGTAGTAGCT ATA..CAACT .........G GAAAC..CTC GCACCGGAGA .GCGGCGCTG CT.CAG.CCG TGAAAC.CCC ..AACTT..C TGAAA..GGT TGAC      
      MF992212_1_H__rosellus_isolate_LE01  C CGAGTT.ATA CAACTCCCAA ACCCACT.GT GAA.CCTTAC CAAAT..CGT TGCTTCGGCG GGA...CTGC CCCG.AGCC. .CT.CGCGG. ....CCCGGA CCCAGGCGCC CGCCGGAGGC ......CAAA A....A..CT C..TCCTGTT TTCTC..... ........TT AGCGGA..AT TTA...TCTG AGT....GGC CCT..TAGGG GCAAGCAAA. .......TGA  ATCAAAACTT TCAACAACGG ATCTCTTGGT TCTGGCATCG ATGAAGAACG CAGCGAAATG CGATAAGTAA TGTGAATTGC AGAATTCAGT GAA.TCATCG AATCTTTGAA CGCACATTGC GCCCGCCAGT ATTCTGGCGG GCATGCCTGT TCGAGCGTCA TTTCAACCCT CAA..GCCCC CCCGGGGGCA ..TGGTG...  TTGGGGG.AC GGCCCCG..C CTCG...... CGCGGTCC.. .....GGCCG CCCCCGAAAT GCAGTGGCGA CCCCGCCGCA GCCTCCCCTG CGTAGTAGCT ATA..CAACT .........G GAAAC..CTC GCACCGGAGA .GCGGCGCTG CT.CAG.CCG TGAAAC.CCC ..AACTT..C TGAAA..GGT TGAC      
       Cladobotryum_dendroides_ATHUM_6909  C CGAGTT.ATA CAACTCCCAA ACCCACT.GT GAA.CCTTAC CAAAT..CGT TGCTTCGGCG GGA...CTGC CCCG.AGCC. .CT.CGCGG. ....CCCGGA CCCAGGCGCC CGCCGGAGGC ......CAAA A....A..CT C..TCCTGTT TTCTC..... ........TT AGCGGA..AT TTA...TCTG AGT....GGC CCT..TAGGG GCAAGCAAA. .......TGA  ATCAAAACTT TCAACAACGG ATCTCTTGGT TCTGGCATCG ATGAAGAACG CAGCGAAATG CGATAAGTAA TGTGAATTGC AGAATTCAGT GAA.TCATCG AATCTTTGAA CGCACATTGC GCCCGCCAGT ATTCTGGCGG GCATGCCTGT TCGAGCGTCA TTTCAACCCT CAA..GCCCC CCCGGGGGCA ..TGGTG...  TTGGGGG.AC GGCCCCG..C CTCG...... CGCGGTCC.. .....GGCCG CCCCCGAAAT GCAGTGGCGA CCCCGCCGCA GCCTCCCCTG CGTAGTAGCT ATA..CAACT .........G GAAAC..CTC GCACCGGAGA .GCGGCGCTG CT.CAG.CCG TGAAAC.CCC ..AACTT..C TGAAA..GGT TGAC      
       Cladobotryum_dendroides_ATHUM_6849  C CGAGTT.ATA CAACTCCCAA ACCCACT.GT GAA.CCTTAC CAAAT..CGT TGCTTCGGCG GGA...CTGC CCCG.AGCC. .CT.CGCGG. ....CCCGGA CCCAGGCGCC CGCCGGAGGC ......CAAA A....A..CT C..TCCTGTT TTCTC..... ........TT AGCGGA..AT TTA...TCTG AGT....GGC CCT..TAGGG GCAAGCAAA. .......TGA  ATCAAAACTT TCAACAACGG ATCTCTTGGT TCTGGCATCG ATGAAGAACG CAGCGAAATG CGATAAGTAA TGTGAATTGC AGAATTCAGT GAA.TCATCG AATCTTTGAA CGCACATTGC GCCCGCCAGT ATTCTGGCGG GCATGCCTGT TCGAGCGTCA TTTCAACCCT CAA..GCCCC CCCGGGGGCA ..TGGTG...  TTGGGGG.AC GGCCCCG..C CTCG...... CGCGGTCC.. .....GGCCG CCCCCGAAAT GCAGTGGCGA CCCCGCCGCA GCCTCCCCTG CGTAGTAGCT ATA..CAACT .........G GAAAC..CTC GCACCGGAGA .GCGGCGCTG CT.CAG.CCG TGAAAC.CCC ..AACTT..C TGAAA..GGT TGAC      
       Cladobotryum_dendroides_ATHUM_7998  C CGAGTT.ATA CAACTCCCAA ACCCACT.GT GAA.CCTTAC CAAAT..CGT TGCTTCGGCG GGA...CTGC CCCG.AGCC. .CT.CGCGG. ....CCCGGA CCCAGGCGCC CGCCGGAGGC ......CAAA A....A..CT C..TCCTGTT TTCTC..... ........TT AGCGGA..AT TTA...TCTG AGT....GGC CCT..TAGGG GCAAGCAAA. .......TGA  ATCAAAACTT TCAACAACGG ATCTCTTGGT TCTGGCATCG ATGAAGAACG CAGCGAAATG CGATAAGTAA TGTGAATTGC AGAATTCAGT GAA.TCATCG AATCTTTGAA CGCACATTGC GCCCGCCAGT ATTCTGGCGG GCATGCCTGT TCGAGCGTCA TTTCAACCCT CAA..GCCCC CCCGGGGGCA ..TGGTG...  TTGGGGG.AC GGCCCCG..C CTCG...... CGCGGTCC.. .....GGCCG CCCCCGAAAT GCAGTGGCGA CCCCGCCGCA GCCTCCCCTG CGTAGTAGCT ATA..CAACT .........G GAAAC..CTC GCACCGGAGA .GCGGCGCTG CT.CAG.CCG TGAAAC.CCC ..AACTT..C TGAAA..GGT TGAC      
           Y17091_1_C__dendroides_PSU_177  C CGAGTT.ATA CAACTCCCAA ACCCACT.GT GAA.CCTTAC CAAAT..CGT TGCTTCGGCG GGA...CTGC CCCG.AGCC. .CT.CGCGG. ....CCCGGA CCCAGGCGCC CGCCGGAGGC ......CAAA A....A..CT C..TCCTGTT TTCTC..... ........TT AGCGGA..AT TTA...TCTG AGT....GGC CCT..CAGGG GCAAGCAAA. .......TGA  ATCAAAACTT TCAACAACGG ATCTCTTGGT TCTGGCATCG ATGAAGAACG CAGCGAAATG CGATAAGTAA TGTGAATTGC AGAATTCAGT GAA.TCATCG AATCTTTGAA CGCACATTGC GCCCGCCAGT ATTCTGGCGG GCATGCCTGT TCGAGCGTCA TTTCAACCCT CAA..GCCCC CCCGGGGGCA ..TGGTG...  TTGGGGG.AC GGCCCCG..C CTCG...... CGCGGTCC.. .....GGCCG CCCCCGAAAT GCAGTGGCGA CCCCGCCGCA GCCTCCCCTG CGTAGTAGCT ATA..CAACT .........G GAAAC..CTC GCACCGGAGA .GCGGCGCTG CT.CAG.CCG TGAAAC.CCC ..AACTT..C TGAAA..GGT TGAC      
  NR_121423_1_C__multiseptatum_CBS_472_71  C CGAGTT.ATA CAACTCCCAA ACCCACT.GT GAA.CCTTAC CAAAT..CGT TGCTTCGGCG GGA...CTGC CCCG.AGCC. .CT.CGCGG. ....CCCGGA CCCAGGCGCC CGCCGGAGGC ......CAAA A....A..CT C..TCCTGTT TTCTC..... ........TT AGCGGA..AT TTA...TCTG AGT....GGC CCT..CAGGG GCAAGCAAA. .......TGA  ATCAAAACTT TCAACAACGG ATCTCTTGGT TCTGGCATCG ATGAAGAACG CAGCGAAATG CGATAAGTAA TGTGAATTGC AGAATTCAGT GAA.TCATCG AATCTTTGAA CGCACATTGC GCCCGCCAGT ATTCTGGCGG GCATGCCTGT TCGAGCGTCA TTTCAACCCT CAA..GCCCC CCCGGGGGCA ..TGGTG...  TTGGGGG.AC GGCCCCG..C CCCG...... CGCGGTCC.. .....GGCCG CCCCCGAAAT GCAGTGGCGA CCCCGCCGCA GCCTCCCCTG CGTAGTAGCT ATA..CAACT .........G GAAAC..CTC GCACCGGAGA .GCGGCGCTG CT.CAG.CCG TGAAAC.CCC ..AACTT..C TGAAA..GGT TGAC      
       Cladobotryum_dendroides_ATHUM_6848  C CGAGTT.ATA CAACTCCCAA ACCCACT.GT GAA.CCTTAC CAAAT..CGT TGCTTCGGCG GGA...CTGC CCCG.GGCC. .CT.CGCGG. ....CCCGGA CCCAGGCGCC CGCCGGAGGC ......CAAA A....A..CT C..TCCTGTT TTCTC..... ........TT AGCGGA..AT TTA...TCTG AGT....GGC CCT..CAGGG GCAAGCAAA. .......TGA  ATCAAAACTT TCAACAACGG ATCTCTTGGT TCTGGCATCG ATGAAGAACG CAGCGAAATG CGATAAGTAA TGTGAATTGC AGAATTCAGT GAA.TCATCG AATCTTTGAA CGCACATTGC GCCCGCCAGT ATTCTGGCGG GCATGCCTGT TCGAGCGTCA TTTCAACCCT CAA..GCCCC CCCGGGGGCA ..TGGTG...  TTGGGGG.AC GGCCCCG..C CTCG...... CGCGGTCC.. .....GGCCG CCCCCGAAAT GCAGTGGCGA CCCCGCCGCA GCCTCCCCTG CGTAGTAGCT ATA..CAACT .........G GAAAC..CTC GCACCGGAGA .GCGGCGCTG CT.CAG.CCG TGAAAC.CCC ..AACTT..C TGAAA..GGT TGAC      
       Cladobotryum_dendroides_ATHUM_6847  C CGAGTT.ATA CAACTCCCAA ACCCACT.GT GAA.CCTTAC CAAAT..CGT TGCTTCGGCG GGA...CTGC CCCG.GGCC. .CT.CGCGG. ....CCCGGA CCCAGGCGCC CGCCGGAGGC ......CAAA A....A..CT C..TCCTGTT TTCTC..... ........TT AGCGGA..AT TTA...TCTG AGT....GGC CCT..CAGGG GCAAGCAAA. .......TGA  ATCAAAACTT TCAACAACGG ATCTCTTGGT TCTGGCATCG ATGAAGAACG CAGCGAAATG CGATAAGTAA TGTGAATTGC AGAATTCAGT GAA.TCATCG AATCTTTGAA CGCACATTGC GCCCGCCAGT ATTCTGGCGG GCATGCCTGT TCGAGCGTCA TTTCAACCCT CAA..GCCCC CCCGGGGGCA ..TGGTG...  TTGGGGG.AC GGCCCCG..C CTCG...... CGCGGTCC.. .....GGCCG CCCCCGAAAT GCAGTGGCGA CCCCGCCGCA GCCTCCCCTG CGTAGTAGCT ATA..CAACT .........G GAAAC..CTC GCACCGGAGA .GCGGCGCTG CT.CAG.CCG TGAAAC.CCC ..AACTT..C TGAAA..GGT TGAC      
       Cladobotryum_dendroides_ATHUM_7999  C CGAGTT.ATA CAACTCCCAA ACCCACT.GT GAA.CCTTAC CAAAT..CGT TGCTTCGGCG GGA...CTGC CCCG.GGCC. .CT.CGCGG. ....CCCGGA CCTAGGCGCC CGCCGGAGGC ......CAAA A....A..CT C..TCCTGTT TTCTC..... ........TT AGCGGA..AT TTA...TCTG AGT....GGC CCT..CAGGG GCAAGCAAA. .......TGA  ATCAAAACTT TCAACAACGG ATCTCTTGGT TCTGGCATCG ATGAAGAACG CAGCGAAATG CGATAAGTAA TGTGAATTGC AGAATTCAGT GAA.TCATCG AATCTTTGAA CGCACATTGC GCCCGCCAGT ATTCTGGCGG GCATGCCTGT TCGAGCGTCA TTTCAACCCT CAA..GCCCC CCCGGGGGCA ..TGGTG...  TTGGGGG.AC GGCCCCG..C CTCG...... CGCGGTCC.. .....GGCCG CCCCCGAAAT GCAGTGGCGA CCCCGCCGCA GCCTCCCCTG CGTAGTAGCT ATA..CAACT .........G GAAAC..CTC GCACCGGAGA .GCGGCGCTG CT.CAG.CCG TGAAAC.CCC ..AACTT..C TGAAA..GGT TGAC      
               Cladobotryum_sp_ATHUM_6904  C CGAGTT.ATA CAACTCCCAA ACCCACT.GT GAA.CCTTAC CAAAT..CGT TGCTTCGGCG GGA...CCGC CCCG.TGCC. .CT.TGCGG. ....CCCGGA CCCAGGCGCC CGCCGGAGGC ......CAAA A....A..CT C..TCCTGTT TTCTC..... ........TT AGCGGA..AT TTA...TCTG AGT....GGC CCT..CAGGG GCAAGCAAA. .......TGA  ATCAAAACTT TCAACAACGG ATCTCTTGGT TCTGGCATCG ATGAAGAACG CAGCGAAATG CGATAAGTAA TGTGAATTGC AGAATTCAGT GAA.TCATCG AATCTTTGAA CGCACATTGC GCCCGCCAGT ATTCTGGCGG GCATGCCTGT TCGAGCGTCA TTTCAACCCT CAA..GCCCC CCCGGGGGCA ..TGGTG...  TTGGGGG.AC GGCCCCG..C CTCG...... CGCGGTCC.. .....GGCCG CCCCCGAAAT GCAGTGGCGA CCCCGCCGCA GCCTCCCCTG CGTAGTAGCT ATA..CAACT .........G GAAAC..CTC GCACCGGAGA .GCGGCGCTG CT.CAG.CCG TGAAAC.CCC ..AACTT..C TGAAA..GGT TGAC      
               Cladobotryum_sp_ATHUM_6852  C CGAGTT.ATA CAACTCCCAA ACCCACT.GT GAA.CCTTAC CAAAT..CGT TGCTTCGGCG GGA...CCGC CCCG.TGCC. .CT.TGCGG. ....CCCGGA CCCAGGCGCC CGCCGGAGGC ......CAAA A....A..CT C..TCCTGTT TTCTC..... ........TT AGCGGA..AT TTA...TCTG AGT....GGC CCT..CAGGG GCAAGCAAA. .......TGA  ATCAAAACTT TCAACAACGG ATCTCTTGGT TCTGGCATCG ATGAAGAACG CAGCGAAATG CGATAAGTAA TGTGAATTGC AGAATTCAGT GAA.TCATCG AATCTTTGAA CGCACATTGC GCCCGCCAGT ATTCTGGCGG GCATGCCTGT TCGAGCGTCA TTTCAACCCT CAA..GCCCC CCCGGGGGCA ..TGGTG...  TTGGGGG.AC GGCCCCG..C CTCG...... CGCGGTCC.. .....GGCCG CCCCCGAAAT GCAGTGGCGA CCCCGCCGCA GCCTCCCCTG CGTAGTAGCT ATA..CAACT .........G GAAAC..CTC GCACCGGAGA .GCGGCGCTG CT.CAG.CCG TGAAAC.CCC ..AACTT..C TGAAA..GGT TGAC      
               Cladobotryum_sp_ATHUM_6851  C CGAGTT.ATA CAACTCCCAA ACCCACT.GT GAA.CCTTAC CAAAT..CGT TGCTTCGGCG GGA...CCGC CCCG.TGCC. .CT.TGCGG. ....CCCGGA CCCAGGCGCC CGCCGGAGGC ......CAAA A....A..CT C..TCCTGTT TTCTC..... ........TT AGCGGA..AT TTA...TCTG AGT....GGC CCT..CAGGG GCAAGCAAA. .......TGA  ATCAAAACTT TCAACAACGG ATCTCTTGGT TCTGGCATCG ATGAAGAACG CAGCGAAATG CGATAAGTAA TGTGAATTGC AGAATTCAGT GAA.TCATCG AATCTTTGAA CGCACATTGC GCCCGCCAGT ATTCTGGCGG GCATGCCTGT TCGAGCGTCA TTTCAACCCT CAA..GCCCC CCCGGGGGCA ..TGGTG...  TTGGGGG.AC GGCCCCG..C CTCG...... CGCGGTCC.. .....GGCCG CCCCCGAAAT GCAGTGGCGA CCCCGCCGCA GCCTCCCCTG CGTAGTAGCT ATA..CAACT .........G GAAAC..CTC GCACCGGAGA .GCGGCGCTG CT.CAG.CCG TGAAAC.CCC ..AACTT..C TGAAA..GGT TGAC      
               Cladobotryum_sp_ATHUM_6914  C CGAGTT.ATA CAACTCCCAA ACCCACT.GT GAA.CCTTAC CAAAT..CGT TGCTTCGGCG GGA...CCGC CCCG.TGCC. .CT.CGCGG. ....CCCGGA CCCAGGCGCC CGCCGGAGGC ......CAAA A....A..CT C..TCCTGTT TTCTC..... ........TT AGCGGA..AT TTA...TCTG AGT....GGC CCT..CAGGG GCAAGCAAA. .......TGA  ATCAAAACTT TCAACAACGG ATCTCTTGGT TCTGGCATCG ATGAAGAACG CAGCGAAATG CGATAAGTAA TGTGAATTGC AGAATTCAGT GAA.TCATCG AATCTTTGAA CGCACATTGC GCCCGCCAGT ATTCTGGCGG GCATGCCTGT TCGAGCGTCA TTTCAACCCT CAA..GCCCC CCCGGGGGCA ..TGGTG...  TTGGGGG.AC GGCCCCG..C CTCG...... CGCGGTCC.. .....GGCCG CCCCCGAAAT GCAGTGGCGA CCCCGCCGCA GCCTCCCCTG CGTAGTAGCT ATA..CAACT .........G GAAAC..CTC GCACCGGAGA .GCGGCGCTG CT.CAG.CCG TGAAAC.CCC ..AACTT..C TGAAA..GGT TGAC      
               Cladobotryum_sp_ATHUM_6853  C CGAGTT.ATA CAACTCCCAA ACCCACT.GT GAA.CCTTAC CAAAT..CGT TGCTTCGGCG GGA...CCGC CCCG.TGCC. .CT.CGCGG. ....CCCGGA CCCAGGCGCC CGCCGGAGGC ......CAAA A....A..CT C..TCCTGTT TTCTC..... ........TT AGCGGA..AT TTA...TCTG AGT....GGC CCT..CAGGG GCAAGCAAA. .......TGA  ATCAAAACTT TCAACAACGG ATCTCTTGGT TCTGGCATCG ATGAAGAACG CAGCGAAATG CGATAAGTAA TGTGAATTGC AGAATTCAGT GAA.TCATCG AATCTTTGAA CGCACATTGC GCCCGCCAGT ATTCTGGCGG GCATGCCTGT TCGAGCGTCA TTTCAACCCT CAA..GCCCC CCCGGGGGCA ..TGGTG...  TTGGGGG.AC GGCCCCG..C CTCG...... CGCGGTCC.. .....GGCCG CCCCCGAAAT GCAGTGGCGA CCCCGCCGCA GCCTCCCCTG CGTAGTAGCT ATA..CAACT .........G GAAAC..CTC GCACCGGAGA .GCGGCGCTG CT.CAG.CCG TGAAAC.CCC ..AACTT..C TGAAA..GGT TGAC      
  NR_111429_1_C__rubrobrunnescens_CBS_176  C CGAGTT.ATA CAACTCCCAA ACCCACT.GT GAA.CCTTAC CAAAT..CGT TGCTTCGGCG GGA...CCGC CCCG.TGCC. .CT.CGCGG. ....CCCGGA CCCAGGCGCC CGCCGGAGGC ......CAAA A....A..CT C..TCCTGTT TTCTC..... ........CT AGCGGA..AT TTA...TCTG AGT....GGC CCT..CAGGG GCAAGCAAA. .......TGA  ATCAAAACTT TCAACAACGG ATCTCTTGGT TCTGGCATCG ATGAAGAACG CAGCGAAATG CGATAAGTAA TGTGAATTGC AGAATTCAGT GAA.TCATCG AATCTTTGAA CGCACATTGC GCCCGCCAGT ATTCTGGCGG GCATGCCTGT TCGAGCGTCA TTTCAACCCT CAA..GCCCC CCCGGGGGCA ..TGGTG...  TTGGGGG.AC GGCCCCG..C CTCG...... CGCGGTCC.. .....GGCCG CCCCCGAAAT GCAGTGGCGA CCCCGCCGCA GCCTCCCCTG CGTAGTAGCT ATA..CAACT .........G GAAAC..CTC GCACCGGAGA .GCGGCGCTG CT.CAG.CCG TGAAAC.CCC ..AACTT..C TGAAA..GGT TGAC      
          NR_121427_1_C__tenue_CBS_152_92  C CGAGTT.ATA CAACTCCCAA ACCCACT.GT GAA.CCTTAC CAAAT..CGT TGCTTCGGCG GGA...CCGC CCCG.TGCC. .CT.CGCGG. ....CCCGGA CCCAGGCGCC CGCCGGAGGC ......CAAA A....A..CT C..TCCTGTT TTCTC..... ........TT AGCGGA..AT TTA...TCTG AGT....GGC CCT..CAGGG GCAAGCAAA. .......TGA  ATCAAAACTT TCAACAACGG ATCTCTTGGT TCTGGCATCG ATGAAGAACG CAGCGAAATG CGATAAGTAA TGTGAATTGC AGAATTCAGT GAA.TCATCG AATCTTTGAA CGCACATTGC GCCCGCCAGT ATTCTGGCGG GCATGCCTGT TCGAGCGTCA TTTCAACCCT CAA..GCCCC CCCGGGGGCA ..TGGTG...  TTGGGGG.AC GGCCCCG..C CTCG...... CGCGGTCC.. .....GGCCG CCCCCGAAAT GCAGTGGCGA CCCCGCCGCA GCCTCCCCTG CGTAGTAGCT ATA..CAACT .........G GAAAC..CTC GCACCGGAGA .GCGGCGCTG CT.CAG.CCG TGAAAC.CCC ..AACTT..C TGAAA..GGT TGAC      
    MT537005_1_H__dactylarioides_NLB_1512  C CGAGTT.ATA CAACTCCCAA ACCCACT.GT GAA.CCTTAC CAAAT..CGT TGCTTCGGCG GGA...CTGC CCCG.GGCC. .CT.CGCGG. ....CCCGGA CCAAGGCGCC CGCCGGAGGC ......CAAA A....A..CT C..TCCTGTT TTCTC..... ........TT AGCGGA..AT TTA...TCTG AGT....GGC CCT..CAGGG GCAAGCAAA. .......TGA  ATCAAAACTT TCAACAACGG ATCTCTTGGT TCTGGCATCG ATGAAGAACG CAGCGAAATG CGATAAGTAA TGTGAATTGC AGAATTCAGT GAA.TCATCG AATCTTTGAA CGCACATTGC GCCCGCCAGT ATTCTGGCGG GCATGCCTGT TCGAGCGTCA TTTCAACCCT CAA..GCCCC CCCGGGGGCA ..TGGTG...  TTGGGGG.AC GGCCCCG..C CCCG...... TGCGGTCC.. .....GGCCG CCCCCGAAAT GCAGTGGCGA CCCCGCCGCA GCCTCCCCTG CGTAGTAGCT ATA..CAACT .........G GAAAC..CTC GCACCGGAGA .GCGGCGCTG CT.CAG.CCG TGAAAC.CCC ..AACTT..C TGAAA..GGT TGAC      
  NR_111430_1_H__dactylarioides_CBS_141_7  C CGAGTT.ATA CAACTCCCAA ACCCACT.GT GAA.CCTTAC CAAAT..CGT TGCTTCGGCG GGA...CTGC CCCG.GGCC. .CT.CGCGG. ....CCCGGA CCAAGGCGCC CGCCGGAGGC ......CAAA A....A..CT C..TCCTGTT TTCTC..... ........TT AGCGGA..AT TTA...TCTG AGT....GGC CCT..CAGGG GCAAGCAAA. .......TGA  ATCAAAACTT TCAACAACGG ATCTCTTGGT TCTGGCATCG ATGAAGAACG CAGCGAAATG CGATAAGTAA TGTGAATTGC AGAATTCAGT GAA.TCATCG AATCTTTGAA CGCACATTGC GCCCGCCAGT ATTCTGGCGG GCATGCCTGT TCGAGCGTCA TTTCAACCCT CAA..GCCCC CCCGGGGGCA ..TGGTG...  TTGGGGG.AC GGCCCCG..C CCCG...... TGCGGTCC.. .....GGCCG CCCCCGAAAT GCAGTGGCGA CCCCGCCGCA GCCTCCCCTG CGTAGTAGCT ATA..CAACT .........G GAAAC..CTC GCACCGGAGA .GCGGCGCTG CT.CAG.CCG TGAAAC.CCC ..AACTT..C TGAAA..GGT TGAC      
               Cladobotryum_sp_ATHUM_6913  C CGAGTT.ATA CAACTCCCAA ACCCACT.GT GAA.CCTTAC CAAAT..CGT TGCTTCGGCG GGA...CCGC CCCG.TGCC. .CT.CGCGG. ....CCCGGA CCCAGGCGCC CGCCGGAGGC ......CAAA A....A..CT C..TCCTGTT TTCTC..... ........TT AGCGGA..AT TTA...TCTG AGT....GGC CCT..CAGGG GCAAGCAAA. .......TGA  ATCAAAACTT TCAACAACGG ATCTCTTGGT TCTGGCATCG ATGAAGAACG CAGCGAAATG CGATAAGTAA TGTGAATTGC AGAATTCAGT GAA.TCATCG AATCTTTGAA CGCACATTGC GCCCGCCAGT ATTCTGGCGG GCATGCCTGT TCGAGCGTCA TTTCAACCCT CAA..GCCCC CCCGGGGGCA ..TGGTG...  TTGGGGG.AC GGCCCCG..C CTCG...... CGCGGTCC.. .....GGCCG CCCCCGAAAT GCAGTGGCGA CCCCGCCGCA GCCTCCCCTG CGTAGTAGCT ATA..CAACT .........G GAAAC..CTC GCACCGGAGA .GCGGCGCTG CT.CAGTCCG TGAAAC.CCC ..AACTT..C TGAAA..GGT TGAC      
               Cladobotryum_sp_ATHUM_6912  C CGAGTT.ATA CAACTCCCAA ACCCACT.GT GAA.CCTTAC CAAAT..CGT TGCTTCGGCG GGA...CCGC CCCG.TGCC. .CT.CGCGG. ....CCCGGA CCCAGGCGCC CGCCGGAGGC ......CAAA A....A..CT C..TCCTGTT TTCTC..... ........TT AGCGGA..AT TTA...TCTG AGT....GGC CCT..CAGGG GCAAGCAAA. .......TGA  ATCAAAACTT TCAACAACGG ATCTCTTGGT TCTGGCATCG ATGAAGAACG CAGCGAAATG CGATAAGTAA TGTGAATTGC AGAATTCAGT GAA.TCATCG AATCTTTGAA CGCACATTGC GCCCGCCAGT ATTCTGGCGG GCATGCCTGT TCGAGCGTCA TTTCAACCCT CAA..GCCCC CCCGGGGGCA ..TGGTGG..  TTGGGGG.AC GGCCCCG..C CTCG...... CGCGGTCC.. .....GGCCG CCCCCGAAAT GCAGTGGCGA CCCCGCCGCA GCCTCCCCTG CGTAGTAGCT ATA..CAACT .........G GAAAC..CTC GCACCGGAGA .GCGGCGCTG CTTCAG.CCG TGAAAC.CCG ..AACTT..C TGAAA..GGT TGAC      
        Y17096_1_C__mycophilum_CBS_818_69  C CGAGTT.ATA CAACTCCCAA ACCCACT.GT GAA.CCTTAC CAAAT..CGT TGCTTCGGCG GGA...CAGC CCCG.GGCC. .CT.CGCGG. ....CACGGA ACCAGGCGCC CGCCGGAGGC ......CAAA A....AA.CT C..TCCTGTT TTCTC..... ........TT AGCGGA..AT TTA...TCTG AGT....GGC CCTT.CATGG GCAAGCAAA. .......TGA  ATCAAAACTT TCAACAACGG ATCTCTTGGT TCTGGCATCG ATGAAGAACG CAGCGAAATG CGATAAGTAA TGTGAATTGC AGAATTCAGT GAA.TCATCG AATCTTTGAA CGCACATTGC GCCCGCCAGT ATTCTGGCGG GCATGCCTGT TCGAGCGTCA TTTCAACCCT CAA..GCCCC CCCGGGGGCA ..TGGTG...  TTGGGGG.AC GGCCCCG..C CCCG...... CGCGGTCT.. .....GGCCG CCCCCGAAAT GCAGTGGCGA CCCCGCCGCA GCCTCCCCTG CGTAGTAGCT ATA..CAACT .........G GAAAC..CTC GCACCGGAGA .GCGGCGCTG CT.CAG.CCG TGAAAC.CCC ..AACTT..C CGAAA..GGT TGAC      
        Y17095_1_C__mycophilum_IMI_267134  C CGAGTT.ATA CAACTCCCAA ACCCACT.GT GAA.CCTTAC CAAAT..CGT TGCTTCGGCG GGA...CAGC CCCG.GGCC. .CT.CGCGG. ....CACGGA ACCAGGCGCC CGCCGGAGGC ......CAAA A....AA.CT C..TCCTGTT TTCTC..... ........TT AGCGGA..AT TTA...TCTG AGT....GGC CCTT.CATGG GCAAGCAAA. .......TGA  ATCAAAACTT TCAACAACGG ATCTCTTGGT TCTGGCATCG ATGAAGAACG CAGCGAAATG CGATAAGTAA TGTGAATTGC AGAATTCAGT GAA.TCATCG AATCTTTGAA CGCACATTGC GCCCGCCAGT ATTCTGGCGG GCATGCCTGT TCGAGCGTCA TTTCAACCCT CAA..GCCCC CCCGGGGGCA ..TGGTG...  TTGGGGG.AC GGCCCCG..C CCCG...... CGCGGTCT.. .....GGCCG CCCCCGAAAT GCAGTGGCGA CCCCGCCGCA GCCTCCCCTG CGTAGTAGCT ATA..CAACT .........G GAAAC..CTC GCACCGGAGA .GCGGCGCTG CT.CAG.CCG TGAAAC.CCC ..AACTT..C CGAAA..GGT TGAC      
                   MK044830_1_H__odoratus  C CGAGTT.ATA CAACTCCCAA ACCCACT.GT GAA.CCTTAC CAAAT..CGT TGCTTCGGCG GGA...CAGC CCCG.GGCC. .CT.CGCGG. ....CACGGA ACCAGGCGCC CGCCGGAGGC ......CAAA A....AA.CT C..TCCTGTT TTCTC..... ........TT AGCGGA..AT TTA...TCTG AGT....GGC CCTT.CATGG GCAAGCAAA. .......TGA  ATCAAAACTT TCAACAACGG ATCTCTTGGT TCTGGCATCG ATGAAGAACG CAGCGAAATG CGATAAGTAA TGTGAATTGC AGAATTCAGT GAA.TCATCG AATCTTTGAA CGCACATTGC GCCCGCCAGT ATTCTGGCGG GCATGCCTGT TCGAGCGTCA TTTCAACCCT CAA..GCCCC CCCGGGGGCA ..TGGTG...  TTGGGGG.AC GGCCCCG..C CCCG...... CGCGGTCT.. .....GGCCG CCCCCGAAAT GCAGTGGCGA CCCCGCCGCA GCCTCCCCTG CGTAGTAGCT ATA..CAACT .........G GAAAC..CTC GCACCGGAGA .GCGGCGCTG CT.CAG.CCG TGAAAC.CCC ..AACTT..C TGAAA..GGT TGAC      
       Cladobotryum_mycophilum_ATHUM_6906  C CGAGTT.ATA CAACTCCCAA ACCCACT.GT GAA.CCTTAC CAAAT..CGT TGCTTCGGCG GGA...CAGC CCCG.GGCC. .CT.CGCGG. ....CACGGA ACCAGGCGCC CGCCGGAGGC ......CAAA A....AA.CT C..TCCTGTT TTCTC..... ........TT AGCGGA..AT TTA...TCTG AGT....GGC CCTT.CATGG GCAAGCAAA. .......TGA  ATCAAAACTT TCAACAACGG ATCTCTTGGT TCTGGCATCG ATGAAGAACG CAGCGAAATG CGATAAGTAA TGTGAATTGC AGAATTCAGT GAA.TCATCG AATCTTTGAA CGCACATTGC GCCCGCCAGT ATTCTGGCGG GCATGCCTGT TCGAGCGTCA TTTCAACCCT CAA..GCCCC CCCGGGGGCA ..TGGTG...  TTGGGGG.AC GGCCCCG..C CCCG...... CGCGGTCT.. .....GGCCG CCCCCGAAAT GCAGTGGCGA CCCCGCCGCA GCCTCCCCTG CGTAGTAGCT ATA..CAACT .........G GAAAC..CTC GCACCGGAGA .GCGGCGCTG CT.CAG.CCG TGAAAC.CCC ..AACTT..C TGAAA..GGT TGAC      
       Cladobotryum_mycophilum_ATHUM_7994  C CGAGTT.ATA CAACTCCCAA ACCCACT.GT GAA.CCTTAC CAAAT..CGT TGCTTCGGCG GGA...CAGC CCCG.GGCC. .CT.CGCGG. ....CACGGA ACCAGGCGCC CGCCGGAGGC ......CAAA A....AA.CT C..TCCTGTT TTCTC..... ........TT AGCGGA..AT TTA...TCTG AGT....GGC CCTT.CATGG GCAAGCAAA. .......TGA  ATCAAAACTT TCAACAACGG ATCTCTTGGT TCTGGCATCG ATGAAGAACG CAGCGAAATG CGATAAGTAA TGTGAATTGC AGAATTCAGT GAA.TCATCG AATCTTTGAA CGCACATTGC GCCCGCCAGT ATTCTGGCGG GCATGCCTGT TCGAGCGTCA TTTCAACCCT CAA..GCCCC CCCGGGGGCA ..TGGTG...  TTGGGGG.AC GGCCCCG..C CCCG...... CGCGGTCT.. .....GGCCG CCCCCGAAAT GCAGTGGCGA CCCCGCCGCA GCCTCCCCTG CGTAGTAGCT ATA..CAACT .........G GAAAC..CTC GCACCGGAGA .GCGGCGCTG CT.CAG.CCG TGAAAC.CCC ..AACTT..C TGAAA..GGT TGAC      
            MH4890981_Cladobotryum_sp_WC4  C CGAGTT.ATA CAACTCCCAA ACCCACT.GT GAA.CCTTAC CAAAT..CGT TGCTTCGGCG GGA...CAGC CCCG.GGCC. .CT.CGCGG. ....CACGGA ACCAGGCGCC CGCCGGAGGC ......CAAA A....AA.CT C..TCCTGTT TTCTC..... ........TT AGCGGA..AT TTA...TCTG AGT....GGC CCTT.CATGG GCAAGCAAA. .......TGA  ATCAAAACTT TCAACAACGG ATCTCTTGGT TCTGGCATCG ATGAAGAACG CAGCGAAATG CGATAAGTAA TGTGAATTGC AGAATTCAGT GAA.TCATCG AATCTTTGAA CGCACATTGC GCCCGCCAGT ATTCTGGCGG GCATGCCTGT TCGAGCGTCA TTTCAACCCT CAA..GCCCC CCCGGGGGCA ..TGGTG...  TTGGGGG.AC GGCCCCG..C CCCG...... CGCGGTCT.. .....GGCCG CCCCCGAAAT GCAGTGGCGA CCCCGCCGCA GCCTCCCCTG CGTAGTAGCT ATA..CAACT .........G GAAAC..CTC GCACCGGAGA .GCGGCG.TG CT.CAG.CCG TGAAAC.CCC ..AACTT..C CGAAA..GGT TGAC      
       Cladobotryum_mycophilum_ATHUM_8000  C CGAGTT.ATA CAACTCCCAA ACCCACT.GT GAA.CCTTAC CAAAT..CGT TGCTTCGGCG GGA...CAGC CCCG.GGCC. .CT.CGCGG. ....CACGGA ACCAGGCGCC CGCCGGAGGC ......CAAA A....AA.CT C..TCCTGTT TTCTC..... ........TT AGCGGA..AT TTA...TCTG AGT....GGC CCTT.CATGG GCAAGCAAA. .......TGA  ATCAAAACTT TCAACAACGG ATCTCTTGGT TCTGGCATCG ATGAAGAACG CAGCGAAATG CGATAAGTAA TGTGAATTGC AGAATTCAGT GAA.TCATCG AATCTTTGAA CGCACATTGC GCCCGCCAGT ATTCTGGCGG GCATGCCTGT TCGAGCGTCA TTTCAACCCT CAA..GCCCC CCCGGGGGCA ..TGGTG...  TTGGGGG.AC GGCCCCG..C CCCG...... CGGGTTCT.. .....GGCGG CCCCCGGAAT GCCGTGGCGA CCCCGCCGCA GCCTCCCGTG CGTAGTAGCT ATA..CAACT .........G GAAAC..CTC GCACCGGAGA .GCGGCGCTG CT.CAG.CCG TGAAAC.CCC ..AACTT..C TGAAA..GGT TGAC      
    KY767656_1_Cladobotryum_sp_PPRI_13554  . .......... .......... .CCCACT.GT GAA.CCTTAC CAAAT..CGT TGCTTCGGCG GGA...CAGC CCCG.GGCC. .CT.CGCGG. ....CACGGA ACCAGGCGCC CGCCGGAGGC ......CAAA A....AA.CT C..TCCTGTT TTCTC..... ........TT AGCGGA..AT TTA...TCTG AGT....GGC CCTT.CATGG GCAAGCAAA. .......TGA  ATCAAAACTT TCAACAACGG ATCTCTTGGT TCTGGCATCG ATGAAGAACG CAGCGAAATG CGATAAGTAA TGTGAATTGC AGAATTCAGT GAA.TCATCG AATCTTTGAA CGCACATTGC GCCCGCCAGT ATTCTGGCGG GCATGCCTGT TCGAGCGTCA TTTCAACCCT CAA..GCCCC CCCGGGGGCA ..TGGTG...  TTGGGGG.AC GGCCCCG..C CCCG...... CGCGGTCT.. .....GGCCG CCC..GAAAT GCAGTGGCGA CCCCGCCGCA GCCTCCCCTG CGTAGTAGCT ATA..CAACT .........G GAAAC..CTC GCACCGGAGA .GCGGCGCTG CT.CAG.CCG TGAAAC.CCC ..AACTT..C CGAAA..GGT TGAC      
       FN859414_1_C__protrusum_TFC_201316  C CGAGTT.ATA CAACTCCCAA ACCCACT.GT GAA.CCTTAC CAAAT..CGT TGCTTCGGCG GGA...CAGC CCCG.GGCC. .CC.AGCGG. ....CCCGGA ACCAGGCGCC CGCCGGAGGC ......CAAA ....CAAACT C..TTCTGTT TTCTC..... ........TT AGCGGA..AT CTA...TCTG AGT....GGC CCTT.CATGG GCAAGCAAA. .......TGA  ATCAAAACTT TCAACAACGG ATCTCTTGGT TCTGGCATCG ATGAAGAACG CAGCGAAATG CGATAAGTAA TGTGAATTGC AGAATTCAGT GAA.TCATCG AATCTTTGAA CGCACATTGC GCCCGCCAGT ATTCTGGCGG GCATGCCTGT TCGAGCGTCA TTTCAACCCT CAA..GCCCC CCCGGGGGCC ..TGGTG...  TTGGGGGGAC GGCCCCG..C CCCG...... CGCGGTCT.. .....GGCCG CCCCCGAAAT GCAGTGGCGA CCCCGCCGCA GCCTCCCCTG CGTAGTAGCT ATA..CAACT .........G GAAAC..CTC GCACCGGAGA .GCGGCGCTG CT.CAG.CCG TGAAAC.CCC ..AACTT..C TGAAA..GGT TGAC      
       FN859412_1_C__protrusum_IMI_165503  C CGAGTT.ATA CAACTCCCAA ACCCACT.GT GAA.CCTTAC CAAAT..CGT TGCTTCGGCG GGA...CAGC CCCG.GGCC. .CC.AGCGG. ....CCCGGA ACCAGGCGCC CGCCGGAGGC ......CAAA ....CAAACT C..TTCTGTT TTCTC..... ........TT AGCGGA..AT CTA...TCTG AGT....GGC CCTT.CATGG GCAAGCAAA. .......TGA  ATCAAAACTT TCAACAACGG ATCTCTTGGT TCTGGCATCG ATGAAGAACG CAGCGAAATG CGATAAGTAA TGTGAATTGC AGAATTCAGT GAA.TCATCG AATCTTTGAA CGCACATTGC GCCCGCCAGT ATTCTGGCGG GCATGCCTGT TCGAGCGTCA TTTCAACCCT CAA..GCCCC CCCGGGGGCC ..TGGTG...  TTGGGGG.AC GGCCCCG..C CCCG...... CGCGGTCT.. .....GGCCG CCCCCGAAAT GCAGTGGCGA CCCCGCCGCA GCCTCCCCTG CGTAGTAGCT ATA..CAACT .........G GAAAC..CTC GCACCGGAGA .GCGGCGCTG CT.CAG.CCG TGAAAC.CCC ..AACTT..C TGAAA..GGT TGAC      
   NR_111426_1_C__asterophorum_CBS_676_77  C CGAGTT.ATA CAACTCCCAA ACCCACT.GT GAA.CCTTAC CAAAT..CGT TGCTTCGGCG GGA...CAGC CCCG.GGCC. .CC.AGCGG. ....CCCGGA ACCAGGCGCC CGCCGGAGGC ......CAAA ....CAAACT C..TTCTGTT TTCTC..... ........TT AGCGGA..AT CTA...TCTG AGT....GGC CCTT.CATGG GCAAGCAAA. .......TGA  ATCAAAACTT TCAACAACGG ATCTCTTGGT TCTGGCATCG ATGAAGAACG CAGCGAAATG CGATAAGTAA TGTGAATTGC AGAATTCAGT GAA.TCATCG AATCTTTGAA CGCACATTGC GCCCGCCAGT ATTCTGGCGG GCATGCCTGT TCGAGCGTCA TTTCAACCCT CAA..GCCCC CCCGGGGGCC ..TGGTG...  TTGGGGG.AC GGCCCCG..C CCCG...... CGCGGTCT.. .....GGCCG CCCCCGAAAT GCAGTGGCGA CCCCGCCGCA GCCTCCCCTG CGTAGTAGCT ATA..CAACT .........G GAAAC..CTC GCACCGGAGA .GCGGCGCTG CT.CAG.CCG TGAAAC.CCC ..AACTT..C TGAAA..GGT TGAC      
                 Y17089_1_C__asterophorum  C CGAGTT.ATA CAACTCCCAA ACCCACT.GT GAA.CCTTAC CAAAT..CGT TGCTTCGGCG GGA...CAGC CCCG.GGCC. .CC.AGCGG. ....CCCGGA ACCAGGCGCC CGCCGGAGGC ......CAAA ....CAAACT C..TTCTGTT TTCTC..... ........TT AGCGGA..AT CTA...TCTG AGT....GGC CCTT.CATGG GCAAGCAAA. .......TGA  ATCAAAACTT TCAACAACGG ATCTCTTGGT TCTGGCATCG ATGAAGAACG CAGCGAAATG CGATAAGTAA TGTGAATTGC AGAATTCAGT GAA.TCATCG AATCTTTGAA CGCACATTGC GCCCGCCAGT ATTCTGGCGG GCATGCCTGT TCGAGCGTCA TTTCAACCCT CAA..GCCCC CCCGGGGGCC ..TGGTG...  TTGGGGG.AC GGCCCCG..C CCCG...... CGCGGTCT.. .....GGCCG CCCCCGAAAT GCAGTGGCGA CCCCGCCGCA GCCTCCCCTG CGTAGTAGCT ATA..CAACT .........G GAAAC..CTC GCACCGGAGA .GCGGCGCTG CT.CAG.CCG TGAAAC.CCC ..AACTT..C TGAAA..GGT TGAC      
       NR1214241_C__paravirescens_TFC9723  C CGAGTT.ATA CAACTCCCAA ACCCACT.GT GAA.CCTTAC CAAAT..CGT TGCTTCGGCG GGA...CAGC CCCG.GGCC. .CC.AGCGG. ....CCCGGA ACCAGGCGCC CGCCGGAGGC ......CAAA ....CAAACT C..TTCTGTT TTCTC..... ........TT AGCGGA..AT CTA...TCTG AGT....GGC CCCT.CGTGG GCAAGCAAA. .......TGA  ATCAAAACTT TCAACAACGG ATCTCTTGGT TCTGGCATCG ATGAAGAACG CAGCGAAATG CGATAAGTAA TGTGAATTGC AGAATTCAGT GAA.TCATCG AATCTTTGAA CGCACATTGC GCCCGCCAGT ATTCTGGCGG GCATGCCTGT TCGAGCGTCA TTTCAACCCT CAA..GCCCC CCCGGGGGCC ..TGGTG...  TTGGGGG.AC GGCCCCG..C CCCG...... CGCGGTCT.. .....GGCCG CCCCCGAAAT GCAGTGGCGA CCCCGCCGCA GCCTCCCCTG CGTAGTAGCT ATA..CAACT .........G GAAAC..CTC GCACCGGAGA .GCGGCGCTG CT.CAG.CCG TGAAAC.CCC ..AACTT..C TGAAA..GGT TGAC      
       FN859415_1_C__purpureum_CBS_154_78  C CGAGTT.ATA CAACTCCCAA ACCCACT.GT GAA.CCTTAC CAAAT..CGT TGCTTCGGCG GGA...CAGC CCCG.GGCC. .CCCAGCGG. ....CCCGGA ACCAGGCGCC CGCCGGAGGC ......CAAA ....CAAACT C..TTCTGTT TTCTC..... ........TT AGCGGA..AT CTA...TCTG AGT....GGC CCCT.CGCGG GCAAGCAAA. .......TGA  ATCAAAACTT TCAACAACGG ATCTCTTGGT TCTGGCATCG ATGAAGAACG CAGCGAAATG CGATAAGTAA TGTGAATTGC AGAATTCAGT GAA.TCATCG AATCTTTGAA CGCACATTGC GCCCGCCAGT ATTCTGGCGG GCATGCCTGT TCGAGCGTCA TTTCAACCCT CAA..GCCCC CCCGGGGGCC ..TGGTG...  TTGGGGG.AC GGCCCCG..C CCCG...... CGCGGTCT.. .....GGCCG CCCCCGAAAT GCAGTGGCGA CCCCGCCGCA GCCTCCCCTG CGTAGTAGCT ATA..CAACT .........G GAAAC..CTC GCACCGGAGA .GCGGCGCTG CT.CAG.CCG TGAAAC.CCC ..AACTT..C TGAAA..GGT TGAC      
       Cladobotryum_mycophilum_ATHUM_8001  C CGAGTT.ATA CAACTCCCAA ACCCACT.GT GAA.CCTTAC CAAAT..CGT TGCTTCGGCG GGA...CAGC CCCG.GGCC. .CT.CGCGG. ....CACGGA ACCAGGCGCC CGCCGGAGGC ......CAAA A....AAACT C..TCCTGTT TTCTC..... ........TT AGCGGA..AT TTA...TCTG AGT....GGC CCTT.CATGG GCAAGCAAA. .......TGA  ATCAAAACTT TCAACAACGG ATCTCTTGGT TCTGGCATCG ATGAAGAACG CAGCGAAATG CGATAAGTAA TGTGAATTGC AGAATTCAGT GAA.TCTTCG AATCTTTGAA CGCACATTGC GCCCGCCAGT ATTCTGGCGG GCATGCCTGT TCGAGCGTCA TTTCAACCCT CAA..GCCCC CCCGGGGGCA ..TGGTG...  TTGGGGG.AC GGCCCCT..C GGCG...... CGGGGTCT.. .....GGCAG CCCCCGGAAG GCAGTGGCGA CCCCGCCGCA GCCTTCCGTG CGTGGTAGCT ATA..CAACT .........G GAAAC..CTC GCACCGGAGA .GCGGCGCTG CT.CAG.CCG TGAAAC.CCC ..AACTT..C TGAAA..GGT TGAC      
            MH4890961_Cladobotryum_sp_GP2  C CGAGTT.ATA CAACTCCCAA ACCCACT.GT GAA.CCTTAC CAAAT..CGT TGCTTCGGCG GGA...CAGC CCCG.GGCC. .CT.CGCGG. ....CACGGA ACCAGGCGCC CGCCGGAGGC ......CAAA A....AA.CT C..TCCTGTT TTCTC..... ........TT AGCGGA..AT TTA...TCTG AGT....GGC CCTT.CATGG GCAAGCAAA. .......TGA  ATCAAAACTT TCAACAACGG ATCTCTTGGT TCTGGCATCG ATGAAGAACG CAGCGAAATG CGATAAGTAA TGTGAATTGC AGAATTCAGT GAA.TCATCG AATCTTTGAA CGCACATTGC GCCCGCCAGT ATTCTGGCGG GCATGCCTGT TCGAGCGTCA TTTCAACCCT CAA..GCCCC CCCGGGGGCA ..TGGT....  .TGGGGG.AC GGCCCCG..C CCCG...... CGCGGTCT.. .....GGCCG CCCC.GAAAT GCAGTGGCGA CCCCGCCGCA GCCTCCCCTG CGTAGTAGCT ATA..CAACT .........G GAAAC..CTC GCACCGGAGA .GCGGCGCTG CT.CAG.CCG TGAAAC.CCC ..AACTT..C TGAAA..GGT GAC.      
           MH4552741_Cladobotryum_sp_KZN2  C CGAGTT.ATA CAACTCCCAA ACCCACT.GT GAA.CCTTAC CAAAT..CGT TGCTTCGGCG GGA...CAGC CCCG.GGCC. .CT.CGCGG. ....CACGGA ACCAGGCGCC CGCCGGAGGC ......CAAA A....A..CT C..TCCTGTT TTCTC..... ........TT AGCGGA..AT TTA...TCTG AGT....GGC CCTT.CATGG GCAAGCAAA. .......TGA  ATCAAAACTT TCAACAACGG ATCTCTTGGT TCTGGCATCG ATGAAGAACG CAGCGAAATG CGATAAGTAA TGTGAATTGC AGAATTCAGT GAA.TCATCG AATCTTTGAA CGCACATTGC GCCCGCCAGT ATTCTGGCGG GCATGCCTGT TCGAGCGTCA TTTCAACCCT CAAA.GCCCC CCCGGGGGCA ..TGGTG...  TTGGGGG.AC GGCCCCG..C CCCG...... CGCGGTCT.. .....GGCCG CCCCCGAAAT GCAGTGGCGA CCCCGCCGCA GCCTCCCCTG CGTAGTAGCT ATA..CAACT .........G GAAAC..CTC GCACCGGAGA .GCGGCGCTG CT.CAG.CCG TGAAAC.CCC ..AACTT..C TGAAA..GGT TGAC      
   KY069856_1_Cladobotryum_sp__PPRI_13579  C CGAGTT.ATA CAACTCCCAA ACCCACT.GT GAA.CCTTAC CAAAT..CGT TGCTTCGGCG GGA...CAGC CCCG.GGCC. .CT.CGCGG. ....CACGGA ACCAGGCGCC CGCCGGAGGC ......CAAA A....A..CT C..TCCTGTT TTCTC..... ........TT AGCGGA..AT TTA...TCTG AGT....GGC CCTT.CATGG GCAAGCAAA. .......TGA  ATCAAAACTT TCAACAACGG ATCTCTTGGT TCTGGCATCG ATGAAGAACG CAGCGAAATG CGATAAGTAA TGTGAATTGC AGAATTCAGT GAA.TCATCG AATCTTTGAA CGCACATTGC GCCCGCCAGT ATTCTGGCGG GCATGCCTGT TCGAGCGTCA TTTCAACCCT CAAA.GCCCC CCCGGGGGCA ..TGGTG...  TTGGGGG.AC GGCCCCG..C CCCG...... CGCGGTCT.. .....GGCCG CCCCCGAAAT GCAGTGGCGA CCCCGCCGCA GCCTCCCCTG CGTAGTAGCT ATA..CAACT .........G GAAAC..CTC GCACCGGAGA .GCGGCGCTG CT.CAG.CCG TGAAAC.CCC ..AACTT..C TGAAA..GG. ....      
      NR_121430_1_H__samuelsii_CBS_127157  C CGAGTT.ATA CAACTCCCAA ACCCACTTGT GAA.CCTTAC CAAAT..CGT TGCTTCGGCG GGA...ACGC CCCG.GGCC. .CC.AGCGG. ....CCCGGA ACCAGGCGCC CGCCGGAGGC ......CAAA ACA..AAACT CG.TTCTGTT T.CTC..... ........CT AGCGGA..AT CCA...TCTG AGT....GGC CCTT.AGCGG .CAAGCAAA. .......TGA  ATCAAAACTT TCAACAACGG ATCTCTTGGT TCTGGCATCG ATGAAGAACG CAGCGAAATG CGATAAGTAA TGTGAATTGC AGAATTCAGT GAA.TCATCG AATCTTTGAA CGCACATTGC GCCCGCCAGT ATTCTGGCGG GCATGCCTGT TCGAGCGTCA TTTCAACCCT CAA..GCCCC CCCGGGGGCC ..TGGTG...  TTGGGGG.AC GGCCCCG..C CCCG...... MGCGGTCC.. .....GGCCG CCCCCGAAAT GCAGTGGCGA CCTCGCCGCA GCCTCCCCTG CGTAGTAGCT AAT..CAACT .........G GAAAC..CTC GCACCGGAGA .GCGGCGCTG CT.CAG.CCG TGAAAC.CCC ..AACTTT.S TGAAA..GGT TGAC      
          FN8594501_H_samuelsii_InBio3233  C CGAGTT.ATA CAACTCCCAA ACCCACT.GT GAA.CCTTAC CAAAT..CGT TGCTTCGGCG GGA...ACGC CCCG.GGCC. .CC.AGCGG. ....CCCGGA ACCAGGCGCC CGCCGGAGGC ......CAAA ACA..AAACT C..TTCTGTT T.CTC..... ........CT AGCGGA..AT CCA...TCTG AGT....GGC CCTT.AGCGG .CAAGCAAA. .......TGA  ATCAAAACTT TCAACAACGG ATCTCTTGGT TCTGGCATCG ATGAAGAACG CAGCGAAATG CGATAAGTAA TGTGAATTGC AGAATTCAGT GAA.TCATCG AATCTTTGAA CGCACATTGC GCCCGCCAGT ATTCTGGCGG GCATGCCTGT TCGAGCGTCA TTTCAACCCT CAA..GCCCC CCCGGGGGCC ..TGGTG...  TTGGGGG.AC GGCCCCG..C CCCG...... CGCGGTCC.. .....GGCCG CCCCCGAAAT GCAGTGGCGA CCTCGCCGCA GCCTCCCCTG CGTAGTAGCT AAT..CAACT .........G GAAAC..CTC GCACCGGAGA .GCGGCGCTG CT.CAG.CCG TGAAAC.CCC ..AACTTT.C TGAAA..GGT TGAC      
       FN859444_1_H__samuelsii_CBS_536_88  C CGAGTT.ATA CAACTCCCAA ACCCACT.GT GAA.CCTTAC CAAAT..CGT TGCTTCGGCG GGA...ACGC CCCG.GGCC. .CC.AGCGG. ....CCCGGA ACCAGGCGCC CGCCGGAGGC ......CAAA ACA..AAACT C..TTCTGTT T.CTC..... ........CT AGCGGA..AT CCA...TCTG AGT....GGC CCTT.AGCGG .CAAGCAAA. .......TGA  ATCAAAACTT TCAACAACGG ATCTCTTGGT TCTGGCATCG ATGAAGAACG CAGCGAAATG CGATAAGTAA TGTGAATTGC AGAATTCAGT GAA.TCATCG AATCTTTGAA CGCACATTGC GCCCGCCAGT ATTCTGGCGG GCATGCCTGT TCGAGCGTCA TTTCAACCCT CAA..GCCCC CCCGGGGGCC ..TGGTG...  TTGGGGG.AC GGCCCCG..C CCCG...... CGCGGTCC.. .....GGCCG CCCCCGAAAT GCAGTGGCGA CCTCGCCGCA GCCTCCCCTG CGTAGTAGCT AAT..CAACT .........G GAAAC..CTC GCACCGGAGA .GCGGCGCTG CT.CAG.CCG TGAAAC.CCC ..AACTTT.C TGAAA..GGT TGAC      
   NR_121426_1_C__tchimbelense_TFC_201146  C CGAGTT.ATA CAACTCCCAA ACCCACT.GT GAA.CCTTAC CAAAT..CGT TGCTTCGGCG GGA...ACGC CCCG.GGCC. .CC.AGCGG. ....CTCGGA CCCAGGCGCC CGCCGGAGGC ......CAAA ACATCAAACT C..TTCTGTT T.CTC..... ........CT AGCGGA..AT CCA...TCTG AGT....GGC CCTT.AGCGG .CAAGCAAA. .......TGA  ATCAAAACTT TCAACAACGG ATCTCTTGGT TCTGGCATCG ATGAAGAACG CAGCGAAATG CGATAAGTAA TGTGAATTGC AGAATTCAGT GAA.TCATCG AATCTTTGAA CGCACATTGC GCCCGCCAGT ATTCTGGCGG GCATGCCTGT TCGAGCGTCA TTTCAACCCT CAA..GCCCC CCCGGGGGCC ..TGGTG...  TTGGGGG.AC GGCCCCG..C CCCG...... CGCGGTCC.. .....GGCCG CCCCCGAAAT GCAGTGGCGA CCCCGCCGCA GCCTCCCCTG CGTAGTAGCT AAT..CAACT .........G GAAAC..CTC GCACCGGAGA .GCGGCGCTG CT.CAG.CCG TGAAAC.CCC ..AACTTT.C TGAAA..GGT TGAC      
    FN859419_1_C__tchimbelense_TFC_201146  C CGAGTT.ATA CAACTCCCAA ACCCACT.GT GAA.CCTTAC CAAAT..CGT TGCTTCGGCG GGA...ACGC CCCG.GGCC. .CC.AGCGG. ....CTCGGA CCCAGGCGCC CGCCGGAGGC ......CAAA ACATCAAACT C..TTCTGTT T.CTC..... ........CT AGCGGA..AT CCA...TCTG AGT....GGC CCTT.AGCGG .CAAGCAAA. .......TGA  ATCAAAACTT TCAACAACGG ATCTCTTGGT TCTGGCATCG ATGAAGAACG CAGCGAAATG CGATAAGTAA TGTGAATTGC AGAATTCAGT GAA.TCATCG AATCTTTGAA CGCACATTGC GCCCGCCAGT ATTCTGGCGG GCATGCCTGT TCGAGCGTCA TTTCAACCCT CAA..GCCCC CCCGGGGGCC ..TGGTG...  TTGGGGG.AC GGCCCCG..C CCCG...... CGCGGTCC.. .....GGCCG CCCCCGAAAT GCAGTGGCGA CCCCGCCGCA GCCTCCCCTG CGTAGTAGCT AAT..CAACT .........G GAAAC..CTC GCACCGGAGA .GCGGCGCTG CT.CAG.CCG TGAAAC.CCC ..AACTTT.C TGAAA..GGT TGAC      
     FN859457_1_H__aconidialis_TFC_201334  C CGAGTTTACC AAACTCCCAA ACCCACT.GT GAA.CCTTAC CTACT..CGT TGCTTCGGCG GGA...CAGC CCCG.GGCC. .CC..GCG.. ....CCCGGA ACCAGGCGCC CGCCGGAGGC ......CCAA .....AAACT C..TCATGTT T.CTC..... ........CT AGCGGA..AT TCT...TCTG AGT....GGC CCT..TAGCG GCAAGCAAA. .......TGA  ATCAAAACTT TCAACAACGG ATCTCTTGGT TCTGGCATCG ATGAAGAACG CAGCGAAATG CGATAAGTAA TGTGAATTGC AGAATTCAGT GAA.TCATCG AATCTTTGAA CGCACATTGC GCCCGCCAGT ATTCTGGCGG GCATGCCTGT TCGAGCGTCA TTTCAACCCT CAA..GCCCC CCCGGGGGCT ..CGGTG...  TTGGGGG.AC GGCCCGG..C CCT....... CGCGGCCT.. .....G.CCG CCCCCGAAAT GCAGTGGCGA CCCCGCCGCA GCCTCCCCTG CGTAGTAGCT ATA..CAACT .........G GAAAC..CTC GCACCGGAGA .GCGGCGCTG CT.CAG.CCG TGAAAC.CCC ..AACTTT.C TGAAA..GGT TGAC      
       MH864452_1_C__indoafrum_CBS_127163  C CGAGTT.ATA CAACTCCCAA ACCCACT.GT GAA.CCTTAC CAAAT..CGT TGCTTCGGCG GGA...CAGC CCCG.GGCC. .CC.AGCGG. ....CCCGGA ACCAGGCGCC CGCCGGAGGC ......CAAA .CA..AAACT C..TTCTGTT T.CTC..... ........TT AGCGGA..AT CTA...TCTG AGT....GGC CCTT.CATGG GCAAGCAAA. .......TGA  ATCAAAACTT TCAACAACGG ATCTCTTGGT TCTGGCATCG ATGAAGAACG CAGCGAAATG CGATAAGTAA TGTGAATTGC AGAATTCAGT GAA.TCATCG AATCTTTGAA CGCACATTGC GCCCGCCAGT ATTCTGGCGG GCATGCCTGT TCGAGCGTCA TTTCAACCCT CAA..GCCCC CCCGGGGGCC ..TGGTG...  TTGGGGG.AC GGCCCCG..C CCCG...... CGCGGTCT.. .....GGCCG CCCCCGAAAT GCAGTGGCGA CCCCGCCGCA GCCTCCCCTG CGTAGTAGCT AAT..CAACT .........G GAAAC..CTC GCACCGGAGA .GCGGCGCTG CT.CAG.CCG TGAAAC.CCC ..AACTTT.C TGAAA..GGT .GAC      
     NR_159770_1_C__apiculatum_CBS_174_56  C CGAGTT.ATA CAACTCCCAA ACCCACT.GT GAA.CCTTAC CTTTA..CGT TGCTTCGGCG GGA...CCGC CCCGGGACA. .CCT.GTGC. ....CCCGGA NCCNGGCGCC CGCCGGAGGC ......CCCA A....A.ACT C..TCATGTT TACCA..... .........T AGCGGA..AT TTCT..TCTG AGT....GGC CCT..TTGCG GCAAACAAA. .......TGA  ATCAAAACTT TCAACAACGG ATCTCTTGGT TCTGGCATCG ATGAAGAACG CAGCGAAATG CGATAAGTAA TGTGAATTGC AGAATTCAGT GAA.TCATCG AATCTTTGAA CGCACATTGC GCCCGCCAGT ATTCTGGCGG GCATGCCTGT TCGAGCGTCA TTTCAACCCT CGA..GCCCC CCCGGGGGCC C..GGTG...  TTGGGGG.AC GGCCCCGCCC CTTC.CAGTG GGTGGTC... .....GGCCG CCCCCGAAAT GCAGTGGCGA CCCCGCCGCA GCCTCCCCTG CGTAGTAGCT ATC....... .......ATT GAAAC..CTC GCACCGGAGC .GCGGCGCGG CT.CTG.CCG TTAAAC.CCC ..AACTCT.T TGAAA..GGT .GAC      
                    H__australis_FJ810168  C CGAGTT.ATA CAACTCCCAA ACCCACT.GT GAA.CCTTAC CTCTA..CGT TGCTTCGGCG GGA...CCGC CCCGGGACA. .CCT.GTGC. ....CCCGGA TCCAGGCGCC CGCCGGAGGC ......CCCA A....A.ACT C..TCATGTT TACCA..... .........C AGCGGA..AT TTCT..TCTG AGT....GGC CCT..TTGCG GCAAACAAA. .......TGA  ATCAAAACTT TCAACAACGG ATCTCTTGGT TCTGGCATCG ATGAAGAACG CAGCGAAATG CGATAAGTAA TGTGAATTGC AGAATTCAGT GAA.TCATCG AATCTTTGAA CGCACATTGC GCCCGCCAGT ATTCTGGCGG GCATGCCTGT TCGAGCGTCA TTTCAACCCT CGA..GCCCC CCCGGGGGCC C..GGTG...  TTGGGGG.AC GGCCCCGCCC CTTC.CAGTG GGTGGTC... .....GGCCG CCCCCGAAAT GCAGTGGCGA CCCCGCCGCA GCCTCCCCTG CGTAGTAGCT ATC....... .......ATT GAAAC..CTC GCACCGGAGC .GCGGCGCGG CT.CTG.CCG TTAAAC.CCC ..AACTCT.T TGAAA..GGT TGAC      
        'FN8594241 Harmeniacus TFC0286/2'  C CGAGTT.ATA CAACTCCCAA ACCCACT.GT GAA.CCTTAC CTCTA..CGT TGCTTCGGCG GGA...CCGC CCCGGGCCA. .CCC.GTGC. ....CC.GGA ACCAGGCGCC CGCCGGAGAC ......CCCA A....A.ACT C..TCATGTT TACCA..... .........T AGCGGA..AT TTCT..TCTG AGT....GGC CCT..TTGCG GCAAACAAA. .......TGA  ATCAAAACTT TCAACAACGG ATCTCTTGGT TCTGGCATCG ATGAAGAACG CAGCGAAATG CGATAAGTAA TGTGAATTGC AGAATTCAGT GAA.TCATCG AATCTTTGAA CGCACATTGC GCCCGCCAGT ATTCTGGCGG GCATGCCTGT TCGAGCGTCA TTTCAACCCT CGA..GCCCC CCCGGGGGCC C..GGTG...  TTGGGGG.AC GGCCCCGCCC CTCT.CAGTG GGTGGTC... .....GGCCG CCCCCGAAAT GCAGTGGCGA CCCCGCCGCA GCCTCCCCTG CGTAGTAGCT ATC....... .......ATT GAAAC..CTC GCACCGGAGC .GCGGCGCGG CT.CTG.CCG TTAAAC.CCC ..AACTCT.T TGAAA..GGT TGAC      
    Cladobotryum_verticillatum_ATHUM_6850  C CGAGTT.ATA CAACTCCCAA ACCCACT.GT GAA.CCTTAC CTCTA..CGT TGCTTCGGCG GGA...CCGC CCCGGGCCA. .CCC.GTGC. ....CC.GGA ACCAGGCGCC CGCCGGAGAC ......CCCA A....A.ACT C..TCATGTT TACCA..... .........T AGCGGA..AT TTCT..TCTG AGT....GGC CCT..TTGCG GCAAACAAA. .......TGA  ATCAAAACTT TCAACAACGG ATCTCTTGGT TCTGGCATCG ATGAAGAACG CAGCGAAATG CGATAAGTAA TGTGAATTGC AGAATTCAGT GAA.TCATCG AATCTTTGAA CGCACATTGC GCCCGCCAGT ATTCTGGCGG GCATGCCTGT TCGAGCGTCA TTTCAACCCT CGA..GCCCC CCCGGGGGCC CCGGGTGG..  TTGGGGG.AC GGCCCCGCCC CTCT.CAGTG GGTGGTC... .....GGCCG CCCCCGAAAT GCAGTGGCGA CCCCGCCGCA GCCTCCCCTG CGTAGTAGCT ATC....... .......ATT GAAAC..CTC GCACCGGAGC .GCGGCGCGG CT.CTG.CCG TTAAAC.CCC ..AACTCT.T TGAAA..GGT TGAC      
    Cladobotryum_verticillatum_ATHUM_6921  C CGAGTT.ATA CAACTCCCAA ACCCACT.GT GAA.CCTTAC CTCTA..CGT TGCTTCGGCG GGA...CCGC CCCGGGCCA. .CCC.GTGC. ....CC.GGA ACCAGGCGCC CGCCGGAGAC ......CCCA A....A.ACT C..TCATGTT TACCA..... .........T AGCGGA..AT TTCT..TCTG AGT....GGC CCT..TTGCG GCAAACAAA. .......TGA  ATCAAAACTT TCAACAACGG ATCTCTTGGT TCTGGCATCG ATGAAGAACG CAGCGAAATG CGATAAGTAA TGTGAATTGC AGAATTCAGT GAAATCATCG AATCTTTGAA CGCACATTGC GCCCGCCAGT ATTCTGGCGG GCATGCCTGT TCGAGCGTCA TTTCAACCCT CGA..GCCCC CCCGGGGGCC C..GGTG...  TTGGGGG.AC GGCCCCGCCC CTCT.CAGTG GGTGGTC... .....GGCCG CCCCCGAAAT GCAGTGGCGA CCCCGCCGCA GCCTCCCCTG CGTAGTAGCT ATC....... .......ATT GAAAC..CTC GCACCGGAGC .GCGGCGCGG CT.CTGTCCG TTAAAC.CCC ..AACTCT.T TGAAA..GGT TGAC      
      MH859447_1_C__apiculatum_CBS_829_69  C CGAGTT.ATA CAACTCCCAA ACCCACT.GT GAA.CCTTAC CTCTA..CGT TGCTTCGGCG GGA...CCGC CCCGGGCCA. .CC..GTGC. ....CC.GGA ACCAGGCGCC CGCCGGAGGC ......CCCA A....A.ACT C..TCATGTT TACC...... .........T AGCGGA..AT TTCT..TCTG AGT....GGC CCT..TAGCG GCAAACAAA. .......TGA  ATCAAAACTT TCAACAACGG ATCTCTTGGT TCTGGCATCG ATGAAGAACG CAGCGAAATG CGATAAGTAA TGTGAATTGC AGAATTCAGT GAA.TCATCG AATCTTTGAA CGCACATTGC GCCCGCCAGT ATTCTGGCGG GCATGCCTGT TCGAGCGTCA TTTCAACCCT CGA..GCCCC CCCGGGGGCC C..GGTG...  TTGGGGG.AC GGCCCCGCCC CGC..CAGTG GGTGGTC... .....GGCCG CCCCCGAAAT GCAGTGGCGA CCCCGCCGCA GCCTCCCCTG CGTAGTAGCT ATT....... .......ATT GAAAC..CTC GCACCGGAGC .GCGGCGCGG CT.TCTGCCG TTAAAC.CCC ..AACTCT.T TGAAA..GGT TGAC      
       Cladobotryum_apiculatum_ATHUM_6907  C CGAGTT.ATA CAACTCCCAA ACCCACT.GT GAA.CCTTAC CTCTA..CGT TGCTTCGGCG GGA...CCGC CCCGGTACA. .CC..GTGA. ....CC.GGA ACCAGGCGCC CGCCGGAGGC ......CCCA A....A.ACT C..TCATGTT TACC...... .........T AGCGGA..AT TTCT..TCTG AGT....GGC CCT..TAGCG GCAAACAAA. .......TGA  ATCAAAACTT TCAACAACGG ATCTCTTGGT TCTGGCATCG ATGAAGAACG CAGCGAAATG CGATAAGTAA TGTGAATTGC AGAATTCAGT GAA.TCATCG AATCTTTGAA CGCACATTGC GCCCGCCAGT ATTCTGGCGG GCATGCCTGT TCGAGCGTCA TTTCAACCCT CGA..GCCCC CCCGGGGGCC C..GGTGT..  TGGGGGG.AC GGCCCCGCCC CGC..CAGTG GGTGGTC... .....GGCCG CCCCCGAAAT GCAGTGGCGA CCCCGCCGCA GCCTCCCCTG CGTAGTAGCT ATC....... .......ATT GAAAC..CTC GCACCGGAGC .GCGGCGCGG CT.CTG.CCG TTAAAC.CCC ..AACTCT.T TGAAA..GGT TGAC      
      NR_111427_1_C__cubitense_CBS_416_85  C CGAGTTATTC .AACTCCCAA ACCCAAT.GT GAA.CCTTAC CTAAA..CGT TGCTTCGGCG GGA...CAGC CCCGGGCCC. .CC..GTG.. ....CCCGGA ACAAGGCGCC CGCCGGAGGA C.....CCCA A......ACT C..TTCTGTA TTGTC..... .........T AGCGGC..AT TGC...TCTG AGT....GGC CCCTTAGCGG GCG..AAAAA CAAAA..TGA  ATCAAAACTT TCAACAACGG ATCTCTTGGT TCTGGCATCG ATGAAGAACG CAGCGAAATG CGATAAGTAA TGTGAATTGC AGAATTCAGT GAA.TCATCG AATCTTTGAA CGCACATTGC GCCCGCCAGT ATTCTGGCGG GCATGCCTGT TCGAGCGTCA TTTCAACCCT CGAA.GCCCC CC..GGGGCG T.CGGTG...  TTGGGGG.AC GGCACCGCCC GCC....... .......... ..GGTGGCCG CCCCCGAAAT GCAGTGGCGA CCCCGCCGCA GCCTCCCCTG CGTAGTAGCT ATG....TTC TT.......A GAAAC..CTC GCACTGGAGC .GCGGCGCGT GCTCGG.CCG TGAAAC.CCC ..AACTTT.C TGAAA..GGT TGAC      
   FN859423_1_Cladobotryum_sp__TFC_201294  C CGAGTTATTC .AACTCCCAA ACCCAAT.GT GAA.CCTTAC CTAAA..CGT TGCTTCGGCG GGA...CAGC CCCGGGCCC. .CC..GTG.. ....CCCGGA ACAAGGCGCC CGCCGGAGGA C.....CCCA A......ACT C..TTCTGTA TTGTC..... .........T AGCGGC..AT TGC...TCTG AGT....GGC CCCTTAGCGG GCG..AAAAA CAAAA..TGA  ATCAAAACTT TCAACAACGG ATCTCTTGGT TCTGGCATCG ATGAAGAACG CAGCGAAATG CGATAAGTAA TGTGAATTGC AGAATTCAGT GAA.TCATCG AATCTTTGAA CGCACATTGC GCCCGCCAGT ATTCTGGCGG GCATGCCTGT TCGAGCGTCA TTTCAACCCT CGAA.GCCCC CC..GGGGCG T.CGGTG...  TTGGGGG.AC GGCACCGCCC GCC....... .......... ..GGTGGCCG CCCCCGAAAT GCAGTGGCGA CCCCGCCGCA GCCTCCCCTG CGTAGTAGCT ATG....TTC TT.......A GAAAC..CTC GCACTGGAGC .GCGGCGCGT GCTCGG.CCG TGAAAC.CCC ..AACTTT.C TGAAA..GGT TGAC      
     NR_121429_1_H__gabonensis_TFC_201156  C CGAGTTATTC CAACTCCCAA ACCCACT.GT GAA.CCTTAC CTCTA..CGT TGCTTCGGCG GGA...CAGC CCCGGGCCC. .CC..GCGG. ....CCCGGA ACCAGGCGCC CGCCGGAGGA C.....CCCA A......ACT C..TTCTGTA TTGTT..... .........T A..GGC..AT TGC...TCTG AGT....GGC CCCTTAGCGG GCGTGAAAAC AAAAA..TGA  ATCAAAACTT TCAACAACGG ATCTCTTGGT TCTGGCATCG ATGAAGAACG CAGCGAAATG CGATAAGTAA TGTGAATTGC AGAATTCAGT GAA.TCATCG AATCTTTGAA CGCACATTGC GCCCGCCAGT ATTCTGGCGG GCATGCCTGT TCGAGCGTCA TTTCAACCCT CGAA.GCCCC CCCGGGGGCG T.CGGTG...  TTGGGGG.AC GGCCCCGCCC ACAC.....T CGTGGGTG.. ..GCCGGCCG CCCCCGAAAT GCAGTGGCGA CCCCGCCGCA GCCTCCCCTG CGTAGTAGCT A......TCG TT.......A GAAAC..CTC GCACTGGAGC .GCGGCGCGT GCTCGG.CCG TGAAAC.CCC ..AACTTT.C TGAAA..GGT TGAC      
         FN8594181_C_semicirculare_TFC033  C CGAGTTTACA CAACTCCCAA ACCCACT.GT GAA.CTTTAC CGAAT..CGT TGCTTCGGCG GGAC..ACGC CCCG.GGCC. .CTA.GCCG. ....CCCGGA ACCAGGCGCC CGCCGGAGGC ......CCCA AA.....ACT C..TCATGTT T.CTC..... ........CT GGCGGA..AT CGAA..TCTG AGT....GTG CCA..TAGCG GCAAGAAAA. .......TGA  ATCAAAACTT TCAACAACGG ATCTCTTGGT TCTGGCATCG ATGAAGAACG CAGCGAAATG CGATAAGTAA TGTGAATTGC AGAATTCAGT GAA.TCATCG AATCTTTGAA CGCACATTGC GCCCGCCAGT ATTCTGGCGG GCATGCCTGT TCGAGCGTCA TTTCAACCCT CAA..GCCCC CCAGGGGGCC ..TGGTG...  TTGGGGG.AC GGCCCCT..C .CC....... .......... .....GGCCG CCCCCGAAAT GCAGTGGCGA CCCCGCCGCA GCCTCCCCTG CGTAGTAGCT GTTTACAT.. .........G GAAAC..CTC GCACCGGAGA .GCGGCGCTG CT.CGG.CCG TGAAAC.CCC ..AACTTT.C TGAAA..GGT .GAC      
  NR_121425_1_H__semicircularis_CBS_705_8  C CGAGTTTACA CAACTCCCAA ACCCACT.GT GAA.CTTTAC CGAAT..CGT TGCTTCGGCG GGAC..ACGC CCCG.GGCC. .CTA.GCCG. ....CCCGGA ACCAGGCGCC CGCCGGAGGC ......CCCA AA.....ACT C..TCATGTT T.CTC..... ........CT AGCGGA..AT TGAA..TCTG AGT....GTG CCA..TAGCG GCAAGAAAA. .......TGA  ATCAAAACTT TCAACAACGG ATCTCTTGGT TCTGGCATCG ATGAAGAACG CAGCGAAATG CGATAAGTAA TGTGAATTGC AGAATTCAGT GAA.TCATCG AATCTTTGAA CGCACATTGC GCCCGCCAGT ATTCTGGCGG GCATGCCTGT TCGAGCGTCA TTTCAACCCT CAA..GCCCC CCAGGGGGCC ..TGGTG...  TTGGGGG.AC GGCCCCT..C .CC....... .......... .....GGCCG CCCCCGAAAT GCAGTGGCGA CCCCGCCGCA GCCTCCCCTG CGTAGTAGCT GTTTACAT.. .........G GAAAC..CTC GCACCGGAGA .GCGGCGCTG CT.CAG.CCG TGAAAC.CCC ..AACTTT.C TGAAA..GGT TGAC      
      NR1214281_H_australasiaticus_TFC038  C CGAGTTTACA CAACTCCCAA ACCCACT.GT GAA.CCTTAC CGAAT..CGT TGCTTCGGCG GGA...ACGC CCCG.GGCC. .CC..GTCG. ....CCCGGA CCCAGGCGCC CGCCGGAGGC ......CCGA AAA..A.ACT C..TCGTGTT T.CTC..... ........CC AGCGGA..AT CAAG..TCTG AGT....GGC CCA..CAGCG GCAAGAAAA. .......TGA  ATCAAAACTT TCAACAACGG ATCTCTTGGT TCTGGCATCG ATGAAGAACG CAGCGAAATG CGATAAGTAA TGTGAATTGC AGAATTCAGT GAA.TCATCG AATCTTTGAA CGCACATTGC GCCCGCCAGT ATTCTGGCGG GCATGCCTGT TCGAGCGTCA TTTCAACCCT CAG..CCCCC CCGGGGGGGC ..TGGCG...  TTGGGGG.AC GGCCCCT..C .CC....... .......... .....GGCCG CCCCCGAAAT GCAGTGGCGA CCCCGCCGCA GCCTCCCCTG CGTAGTAGCT GTACACGACC C..CTCGTGG AAAAC..CTC GCACCGGAGA .GCGGCGCTG CT.CGG.CCG TGAAAC.CCC ..AACTTT.C TGAAA..GGT TGAC      
     FN8594271_H_australasiaticus_TFC9995  C CGAGTTTACA CAACTCCCAA ACCCACT.GT GAA.CCTTAC CGAAT..CGT TGCTTCGGCG GGA...ACGC CCCG.GGCC. .CC..GTCG. ....CCCGGA CCCAGGCGCC CGCCGGAGGC ......CCGA AA.....ACT C..TCGTGTT T.CTC..... ........CC AGCGGA..AT CAAG..TCTG AGT....GGC CCA..CAGCG GCAAGAAAA. .......TGA  ATCAAAACTT TCAACAACGG ATCTCTTGGT TCTGGCATCG ATGAAGAACG CAGCGAAATG CGATAAGTAA TGTGAATTGC AGAATTCAGT GAA.TCATCG AATCTTTGAA CGCACATTGC GCCCGCCAGT ATTCTGGCGG GCATGCCTGT TCGAGCGTCA TTTCAACCCT CAG..CCCCC CCAGGGGGGC ..TGGCG...  TTGGGGG.AC GGCCCCT..C .CC....... .......... .....GGCCG CCCCCGAAAT GCAGTGGCGA CCCCGCCGCA GCCTCCCCTG CGTAGTAGCT GTACACGACC T...TCGTGG AAAAC..CTC GCACCGGAGA .GCGGCGCTG CT.CGG.CCG TGAAAC.CCC ..AACTTT.C TGAAA..GGT TGAC      
          Y17088_1_H__aurantius_MUCL_8223  C CGAGTTTCCA AAACTCCCAA ACCCACT.GT GAA.CCTTAC CATAA..CGT TGCTTCGGCG GGA...CAGC CCCGGGCCC. .CC..GCG.. ....CCCGGA ACCAGGCGCC CGCCGGAGGC ......CCCA ACAAA...CT C..TCGTGTC TACCC..... .........C AGCGGC..AT CTACG.TCTG AGT....GGC CCCG.AAAGG GCAAGCAAA. .......TGA  ATCAAAACTT TCAACAACGG ATCTCTTGGT TCTGGCATCG ATGAAGAACG CAGCGAAATG CGATAAGTAA TGTGAATTGC AGAATTCAGT GAA.TCATCG AATCTTTGAA CGCACATTGC GCCCGCCAGT ATTCTGGCGG GCATGCCTGT CCGAGCGTCA TTTCAACCCT CGAT.GCCCC CCCGGGGGCG C.CGGTGT..  .TGGGGG.AC CGCCCGCC.G CCCA.....G AGCGG..... ..A.GGGCCG CCCCCGAAAT GCAGTGGCGA CCCCGCCGCA GCCTCCCCTG CGTAGTAGCT ACA....... ...T...ACT GAAAC..CTC GCACCGGAGA .GCGGC.GCG GCTCTG.CCG TTAAA...CC CCAACTC.A. CGAAA..GGT TGAC      
             MW709638_1_H__aurantius_CV01  C CGAGTTTCCA AAACTCCCAA ACCCACT.GT GAA.CCTTAC CAAAA..CGT TGCTTCGGCG GGA...CAGC CCCGGGCCC. .CC..GCG.. ....CCCGGA ACCAGGCGCC CGCCGGAGGC ......CCCA ACAAA...CT C..TCGTGTC TACCC..... .........C AGCGGC..AT CTACG.TCTG AGT....GGC CCCG.AAAGG GCAAGCAAA. .......TGA  ATCAAAACTT TCAACAACGG ATCTCTTGGT TCTGGCATCG ATGAAGAACG CAGCGAAATG CGATAAGTAA TGTGAATTGC AGAATTCAGT GAA.TCATCG AATCTTTGAA CGCACATTGC GCCCGCCAGT ATTCTGGCGG GCATGCCTGT CCGAGCGTCA TTTCAACCCT CGAT.GCCCC CCCGGGGGCG C.CGGTGT..  .TGGGGG.AC GGCCCGCC.G CCCA.....G AGCGG..... ..A.TGGCCG CCCCCGAAAT GCAGTGGCGA CCCCGCCGCA GCCTCCCCTG CGTAGTAGCT ACA....... ...T...ACT GAAAC..CTC GCACCGGAGA .GCGGC.GCG GCTCTG.CCG TTAAA...CC CCAACTC.A. CGAAA..GGT TGAC      
           Cladobotryum_varium_ATHUM_6514  C CGAGTTTCCA AAACTCCCAA ACCCACT.GT GAA.CCTTAC CAAAA..CGT TGCTTCGGCG GGA...CAGC CCCGGGCCC. .CC..GCG.. ....CCCGGA ACCAGGCGCC CGCCGGAGGC ......CCCA ACAAA...CT C..TCGTGTC TACCC..... .........C AGCGGC..AT CTACG.TCTG AGT....GGC CCCG.AAAGG GCAAGCAAA. .......TGA  ATCAAAACTT TCAACAACGG ATCTCTTGGT TCTGGCATCG ATGAAGAACG CAGCGAAATG CGATAAGTAA TGTGAATTGC AGAATTCAGT GAA.TCATCG AATCTTTGAA CGCACATTGC GCCCGCCAGT ATTCTGGCGG GCATGCCTGT CCGAGCGTCA TTTCAACCCT CGAT.GCCCC CCCGGGGGCG C.CGG.....  .......... .......... .......... .......... .......... .......... .......... .......... .......... .......... .......... .......... .......... .......... .......... .......... .......... .......... .......... ....      
           Cladobotryum_varium_ATHUM_8003  C CGAGTTTCCA AAACTCCCAA ACCCACT.GT GAA.CCTTAC CAAAA..CGT TGCTTCGGCG GGA...CAGC CCCGGGCCC. .CC..GCG.. ....CCCGGA ACCAGGCGCC CGCCGGAGGC ......CCCA ACAAA...CT C..TCGTGTC TACCC..... .........C AGCGGC..AT CTACG.TCTG AGT....GGC CCCG.AAAGG GCAAGCAAA. .......TGA  ATCAAAACTT TCAACAACGG ATCTCTTGGT TCTGGCATCG ATGAAGAACG CAGCGAAATG CGATAAGTAA TGTGAATTGC AGAATTCAGT GAA.TCATCG AATCTTTGAA CGCACATTGC GCCCGCCAGT ATTCTGGCGG GCATGCCTGT CCGAGCGTCA TTTCAACCCT CGAT.GCCCC CCCGGGGGCG C.CGGTGT..  .TGGGGG.AC GGCCCGCC.G CCCA.....G AGCGG..... ..A.TGGCCG CCCCCGAAAT GCAGTGGCGA CCCCGCCGCA GCCTCCCCTG CGTAGTAGCT ACA....... ...T...ACT GAAAC..CTC GCACCGGAGA .GCGGC.GCG GCTCTG.CCG TTAAA...CC CCAACTC.A. CGAAA..GGT TGAC      
           Cladobotryum_varium_ATHUM_8002  C CGAGTTTCCA AAACTCCCAA ACCCACT.GT GAA.CCTTAC CAAAA..CGT TGCTTCGGCG GGA...CAGC CCCGGGCCC. .CC..GCG.. ....CCCGGA ACCAGGCGCC CGCCGGAGGC ......CCCA ACAAA...CT C..TCGTGTC TACCC..... .........C AGCGGC..AT CTACG.TCTG AGT....GGC CCCG.AAAGG GCAAGCAAA. .......TGA  ATCAAAACTT TCAACAACGG ATCTCTTGGT TCTGGCATCG ATGAAGAACG CAGCGAAATG CGATAAGTAA TGTGAATTGC AGAATTCAGT GAA.TCATCG AATCTTTGAA CGCACATTGC GCCCGCCAGT ATTCTGGCGG GCATGCCTGT CCGAGCGTCA TTTCAACCCT CGAT.GCCCC CCCGGGGGCG C.CGGTGT..  .TGGGGG.AC GGCCCGCC.G CCCA.....G AGCGG..... ..A.GGGCCG CCCCCGAAAT GCAGTGGCGA CCCCGCCGCA GCCTCCCCTG CGTAGTAGCT ACA....... ...T...ACT GAAAC..CTC GCACCGGAGA .GCGGC.GCG GCTCTG.CCG TTAAA...CC CCAACTC.A. CGAAA..GGT TGAC      
           Cladobotryum_varium_ATHUM_6845  C CGAGTTTCCA AAACTCCCAA ACCCACT.GT GAA.CCTTAC CAAAA..CGT TGCTTCGGCG GGA...CAGC CCCGGGCCC. .CC..GCG.. ....CCCGGA ACCAGGCGCC CGCCGGAGGC ......CCCA ACAAA...CT C..TCGTGTC TACCC..... .........C AGCGGC..AT CTACG.TCTG AGT....GGC CCCG.AAAGG GCAAGCAAA. .......TGA  ATCAAAACTT TCAACAACGG ATCTCTTGGT TCTGGCATCG ATGAAGAACG CAGCGAAATG CGATAAGTAA TGTGAATTGC AGAATTCAGT GAA.TCATCG AATCTTTGAA CGCACATTGC GCCCGCCAGT ATTCTGGCGG GCATGCCTGT CCGAGCGTCA TTTCAACCCT CGAT.GCCCC CCCGGGGGCG C.CGGTGT..  .TGGGGG.AC GGCCCGCC.G CCCA.....G AGCGG..... ..A.GGGCCG CCCCCGAAAT GCAGTGGCGA CCCCGCCGCA GCCTCCCCTG CGTAGTAGCT ACA....... ...T...ACT GAAAC..CTC GCACCAGAGA .GCGGC.GCG GCTCTG.CCG TTAAA...CC CCAACTC.A. CGAAA..GGT TGAC      
           Cladobotryum_varium_ATHUM_6846  C CGAGTTTCCA AAACTCCCAA ACCCACT.GT GAA.CCTTAC CATAA..CGT TGCTTCGGCG GGA...CAGC CCCGGGCCC. .CC..GCG.. ....CCCGGA ACCAGGCGCC CGCCGGAGGC ......CCCA ACAAA...CT C..TCGTGTC TACCC..... .........C AGCGGC..AT CTACG.TCTG AGT....GGC CCCG.AAAGG GCAAGCAAA. .......TGA  ATCAAAACTT TCAACAACGG ATCTCTTGGT TCTGGCATCG ATGAAGAACG CAGCGAAATG CGATAAGTAA TGTGAATTGC AGAATTCAGT GAA.TCATCG AATCTTTGAA CGCACATTGC GCCCGCCAGT ATTCTGGCGG GCATGCCTGT CCGAGCGTCA TTTCAACCCT CGAT.GCCCC CCCGGGGGCG C.CGGTGT..  .TGGGGG.AC GGCCCGCC.G CCCA.....G AGCGG..... ..A.TGGCCG CCCCCGAAAT GCAGTGGCGA CCCCGCCGCA GCCTCCCCTG CGTAGTAGCT ACA....... ...T...ACT GAAAC..CTC GCACCGGAGA .GCGGC.GCG GCTCTG.CCG TTAAA...CC CCAACTC.A. CGAAA..GGT TGAC      
           Cladobotryum_varium_ATHUM_7995  C CGAGTTTCCA AAACTCCCAA ACCCACT.GT GAA.CCTTAC CATAA..CGT TGCTTCGGCG GGA...CAGC CCCGGGCCC. .CC..GCG.. ....CCCGGA ACCAGGCGCC CGCCGGAGGC ......CCCA ACAAA...CT C..TCGTGTC TACCC..... .........C AGCGGC..AT CTACG.TCTG AGT....GGC CCCG.AAAGG GCAAGCAAA. .......TGA  ATCAAAACTT TCAACAACGG ATCTCTTGGT TCTGGCATCG ATGAAGAACG CAGCGAAATG CGATAAGTAA TGTGAATTGC AGAATTCAGT GAA.TCATCG AATCTTTGAA CGCACATTGC GCCCGCCAGT ATTCTGGCGG GCATGCCTGT CCGAGCGTCA TTTCAACCCT CGAT.GCCCC CCCGGGGGCG C.CGGTGT..  .TGGGGG.AC GGCCCGCC.G CCCA.....G AGCGG..... ..A.TGGCCG CCCCCGAAAT GCAGTGGCGA CCCCGCCGCA GCCTCCCCTG CGTAGTAGCT ACA....... ...T...ACT GAAAC..CTC GCACCGGAGA .GCGGC.GCG GCTCTG.CCG TTAAA...CC CCAACTC.A. CGAAA..GGT TGAC      
           Cladobotryum_varium_ATHUM_7996  C CGAGTTTCCA AAACTCCCAA ACCCACT.GT GAA.CCTTAC CAAAA..CGT TGCTTCGGCG GGA...CAGC CCCGGGCCC. .CC..GCG.. ....CCCGGA ACCAGGCGCC CGCCGGAGGC ......CCCA ACAAA...CT C..TCGTGTC TACCC..... .........C AGCGGC..AT CTACG.TCTG AGT....GGC CCCG.AAAGG GCAAGCAAA. .......TGA  ATCAAAACTT TCAACAACGG ATCTCTTGGT TCTGGCATCG ATGAAGAACG CAGCGAAATG CGATAAGTAA TGTGAATTGC AGAATTCAGT GAA.TCATCG AATCTTTGAA CGCACATTGC GCCCGCCAGT ATTCTGGCGG GCATGCCTGT CCGAGCGTCA TTTCAACCCT CGAT.GCCCC CCCGGGGGCG C.CGGGTTGT  TTGGGGG.AC GGCCCGCC.G CCCA.....G AGCGG..... ..A.GGGCCG CCCCCGAAAT GCAGTGGCGA CCCCGCCGCA GCCTCCCCTG CGTAGTAGCT ACA....... ...T...ACT GAAAC..CTC GCACCGGAGA .GCGGC.GCG GCTCTG.CCG TTAAA...CC CCAACTC.A. CGAAA..GGT TGAC      
           Cladobotryum_varium_ATHUM_6908  C CGAGTTTCCA AAACTCCCAA ACCCACT.GT GAA.CCTTAC CAAAA..CGT TGCTTCGGCG GGA...CAGC CCCGGGCCC. .CC..GCG.. ....CCCGGA ACCAGGCGCC CGCCGGAGGC ......CCCA ACAAA...CT C..TCGTGTC TACCC..... .........C AGCGGC..AT CTACG.TCTG AGT....GGC CCCG.AAAGG GCAAGCAAA. .......TGA  ATCAAAACTT TCAACAACGG ATCTCTTGGT TCTGGCATCG ATGAAGAACG CAGCGAAATG CGATAAGTAA TGTGAATTGC AGAATTCAGT GAA.TCATCG AATCTTTGAA CGCACATTGC GCCCGCCAGT ATTCTGGCGG GCATGCCTGT CCGAGCGTCA TTTCAACCCT CGAT.GCCCC CCCGGGGGCG C..GGTGT..  TTGGGGG.AC GGCCCGCC.G CCCA.....G AGCGG..... ..A.GGGCCG CCCCCGAAAT GCAGTGGCGA CCCCGCCGCA GCCTCCCCTG CGTAGTAGCT ACA....... ...T...ACT GAAAC..CTC GCACCGGAGA .GCGGC.GCG GCTCTG.CCG TTAAA...CC CCAACTC.A. CGAAA..GGT TGAC      
                  AB298708_1_H__aurantius  C CGAGTTTCCA AAACTCCCAA ACCCACT.GT GAA.CCTTAC CAAAA..CGT TGCTTCGGCG GGA...CAGC CCCGGGCCC. .CC..GCG.. ....CCCGGA ACCAGGCGCC CGCCGGAGGC ......CCCA ACAAA...CT C..TCGTGTC TACCC..... .........C AGCGGC..AT CTACG.TCTG AGTA...GGC CCCG.AAAGG GCAAGCAAA. .......TGA  ATCAAAACTT TCAACAACGG ATCTCTTGGT TCTGGCATCG ATGAAGAACG CAGCGAAATG CGATAAGTAA TGTGAATTGC AGAATTCAGT GAA.TCATCG AATCTTTGAA CGCACATTGC GCCCGCCAGT ATTCTGGCGG GCATGCCTGT CCGAGCGTCA TTTCAACCCT CGAT.GCCCC CCCGGGGGCG C.GGGTTT..  TGGGGGG.AC GGCCCGCC.G CCCA.....G AGCGG..... ..AAGGGCCG CCCCCGAAAT GCAGTGGCGA CCCCGCCGCA GCCTCCCCTG CGTAGTAGCT ACA....... ...T...ACT GAAAC..CTC GCACCGGAGA .GCGGC.GCG GCTCTG.CCG TTAAA...CC CCAACTC.A. CGAAA..GGT TGAC      
         MH862511_1_C__croceum_CBS_231_95  C CGAGTTTACA AAACTCCCAA ACCCACT.GT GAA.CCTTAC CGTAA..CGT TGCTTCGGCG GGA...CAGC CCCGGGCCC. .CC..GCG.. ....CCCGGA ACCAGGCGCC CGCCGGAGGC ......CCCA ACAAA...CT C..TCGTGTT TCCCC..... .........C AGTGGC..AT CTACG.TCTG AGT....GGC CCCGCAAGGG GCAAGCAAA. .......TGA  ATCAAAACTT TCAACAACGG ATCTCTTGGT TCTGGCATCG ATGAAGAACG CAGCGAAATG CGATAAGTAA TGTGAATTGC AGAATTCAGT GAA.TCATCG AATCTTTGAA CGCACATTGC GCCCGCCAGT ATTCTGGCGG GCATGCCTGT CCGAGCGTCA TTTCAACCCT CGAA.GCCCC CCCGGGGGCA T.CGGTGT..  .TGGGGG.AC GGCCCGCCCG CCCA.....G CGCGG..... ..A.AGGCCG CCCCCGAAAT GCAGTGGCGA CCCCGCCGCA GCCTCCCCTG CGTAGTAGCT AT........ ...T...ACT GAAAC..CTC GCACCGGAGA .GCGGC.GCT GCTCAG.CCG TGAAA...CC CCAACTC.AA CGAAA..GGT .GAC      
   NR_111428_1_C__heterosporum_CBS_719_88  C CGAGTTTCCA AAACTCCCAA ACCCACT.GT GAA.CCTTAC CCAAA..CGT TGCTTCGGCG GGA...CCGC CCCGGGCCC. .CC..GCG.. ....CCCGGA ACCAGGCGCC CGCCGGAGGC ......CCCA ACAAAAACTC T..TCGTGTC TCCCCGACCC CC.CAAGGAC GGGCGC..AT CTACG.TCTG AGT....GGC CCCG.AAAGG GCAAGCAAAA A......TGA  ATCAAAACTT TCAACAACGG ATCTCTTGGT TCTGGCATCG ATGAAGAACG CAGCGAAATG CGATAAGTAA TGTGAATTGC AGAATTCAGT GAA.TCATCG AATCTTTGAA CGCACATTGC GCCCGCCAGT ATTCTGGCGG GCATGCCTGT CCGAGCGTCA TTTCAACCCT CGAC.GCCCC CCCGGGGGCG A.CGCGTT..  TGGGGGG.AC GGCCCGCCCG CCCA.....A GAGGG..... ..GAGGGCCG CCCCCGAAAT GCAGTGGCGA CCCCGCCGCA GCCTCCCCTG CGTAGTAGCT AAG....... ...C...ACT GAAAC..CTC GCACCGGAGA .GCGGC.GCG GCTCTG.CCG TAAAAA.GCC CCAACTC.A. CGAAA..GGT .GAC      
    FN859398_1_C__heterosporum_CBS_719_88  C CGAGTTTCCA AAACTCCCAA ACCCACT.GT GAA.CCTTAC CCAAA..CGT TGCTTCGGCG GGA...CCGC CCCGGGCCC. .CC..GCG.. ....CCCGGA ACCAGGCGCC CGCCGGAGGC ......CCCA ACAAAAACTC T..TCGTGTC TCCCCGACCC CC.CAAGGAC GGGCGC..AT CTACG.TCTG AGT....GGC CCCG.AAAGG GCAAGCAAAA A......TGA  ATCAAAACTT TCAACAACGG ATCTCTTGGT TCTGGCATCG ATGAAGAACG CAGCGAAATG CGATAAGTAA TGTGAATTGC AGAATTCAGT GAA.TCATCG AATCTTTGAA CGCACATTGC GCCCGCCAGT ATTCTGGCGG GCATGCCTGT CCGAGCGTCA TTTCAACCCT CGAC.GCCCC CCCGGGGGCG A.CGCGTT..  TGGGGGG.AC GGCCCGCCCG CCCA.....A GAGGG..... ..GAGGGCCG CCCCCGAAAT GCAGTGGCGA CCCCGCCGCA GCCTCCCCTG CGTAGTAGCT AAG....... ...C...ACT GAAAC..CTC GCACCGGAGA .GCGGC.GCG GCTCTG.CCG TAAAAA.GCC CCAACTC.A. CGAAA..GGT .GAC      
         FN8594311_H_khaoyaiensis_GJS0130  C CGAGTTTACA AAACTCCCAA ACCCACT.GT GAA.CCTTAC CACAT..CGT TGCTTCGGCG GGA...TCGC CCCGCGGCC. .CCATCTGGG AG..CCCGGA ACCAGGCGCC CGCCGGAGGA ......CCCC C....AAACT C..AACTGTT TTTTCA.... ........CT AGAGGA..AT CTT...TCTG AGT....GGC CGCT.AGTCG GCGAAAAAAA CAAAAAATGA  ATCAAAACTT TCAACAACGG ATCTCTTGGT TCTGGCATCG ATGAAGAACG CAGCGAAATG CGATAAGTAA TGTGAATTGC AGAATTCAGT GAA.TCATCG AATCTTTGAA CGCACATTGC GCCCGCCAGT ATTCTGGCGG GCATGCCTGT TCGAGCGTCA TTTCAACCCT CGA..GCCCC CCCGGGGGCG ..CGGTG...  TTGGGGG.AC GGCCCGGGGC CCCGTTCTAG CGCGGGCCCT .CGGCGGCCG CCCCCGAAAT GCAGTGGCGA CCCCGCCGCA GCCTCCCCTG CGTAGTAGCT ATAT.CAATT .........G GAAAC..CTC GCATCGGAGA .GCGGCGCTG CT.CAG.CCG TGAAAC.CCC C.AACTTT.C TGAAA..GGT TGAC      
   FN859432_1_H__lactifluorum_TAAM_170476  C CGAGTCTCCG AA.CTCCCAA ACCCACT.GC GAA.CCCTAC CAAAA..CGT TGCTTCGGCG GGA...CCGC CCCGGGCCG. .CC..GCG.. ....CCCGGA ACCAGGCGCC CGCCGGAGGC CCCGAAAACC CTCAAGCATC CCACCGAGGC GGGCCCCAGC GG..CACGCC GGGTGA.AAG AAACGCTCTG AGT...CGGC CCCGAAAAGG GCAAGCGAAA .......CGA  ATCAAAACTT TCAACAACGG ATCTCTTGGT TCTGGCATCG ATGAAGAACG CAGCGAAATG CGATAAGTAA TGTGAATTGC AGAATTCAGT GAA.TCATCG AATCTTTGAA CGCACATTGC GCCCGCCAGC ATTCTGGCGG GCATGCCTGC CCGAGCGTCA TTTCAACCCT CGAG.GCCCC CCCGGGGGCC G.CGGCGT..  .TGGGGG.AC GGCCA..... .......... .......... .CCGCGGCCG CCCCCGAAAA GCAGTGGCGA CCCCGCCGCA GCCTCCCCTG CGTAGTAGCT T......... ...G.CAGCA GAAAC..CTC GCACCGGAGA .GCGGCGCGG CTCCCG.CCG TAAAGC.CCC A..ACTT..A CGAAA..GGT TGAC      
    FN859407_1_C__penicillatum_CBS_407_80  C CGAGTT.ATA CAACTCCCAA ACCCCAATGT GAA.CGTTAC CCCAA.TCGT TGCTTCGGCG GGA...CCGC CCCGGGCGCG CCCCAGTGGC CCGACCCGGA ACCAGGCGCC CGCCGGAGGC C.....CCCA AAA.....CT T....TTGTC TTTG...... .........T AGTGGA..AT TTC...TCTG AGTGGC.... CCT...AGCG GCAAAAACAA A......TGA  ATCAAAACTT TCAACAACGG ATCTCTTGGT TCTGGCATCG ATGAAGAACG CAGCGAAATG CGATAAGTAA TGTGAATTGC AGAATTCAGT GAA.TCATCG AATCTTTGAA CGCACATTGC GCCCGCCAGT ATTCTGGCGG GCATGCCTGT TCGAGCGTCA TTTCAACCCT CAAA.GCCCC CCCGGGGGCT ..CGGTG...  TTGGGGG.AC GGCCCCGCCT C.CA....GT AGCGCGA... ......GGC. .......... .......... .......... .......... .......... .......... .......... .......... .......... .......... .......... .......... .......... .......... ....      
      'NR1450411 C soroaense INIFATC86/7'  C CGAGTT..TA CAACTCCCAA ACCC.ACTGT GAA.TCTAAC .CTAC..TGT TGCTTCGGCG GG...AGTGC CCCGGGTGC. .CA..GCC.G GC..CCCGGA ACCAGGCGCC CGCCGGAGGT ......ATCA ......AACT C..TTCTGTT TTTT...... ........TC AGCGGCATTA ......TCTG AGT....GGC TTCAATGCA. ...AAACAAA A......TGA  ATCAAAACTT TCAACAACGG ATCTCTTGGT TCTGGCATCG ATGAAGAACG CAGCGAAATG CGATAAGTAA TGTGAATTGC AGAATTCAGT GAA.TCATCG AATCTTTGAA CGCACATTGC GCCCGCCAGT ATTCTGGCGG GCATGCCTGT TCGAGCGTCA TTTCAACCCT CAAG..CCCC CCAGGGGGCG ..CGGTG...  TTGGGGA.CC GGCCGCCGCC TCG.....GT AGCGGTG... ......GCCG CCCCCGAAAT ACAGTGGCGG TCCCGCCGCA GCGTCCTCTG CGTAGTAG.T GT........ .........A AAAAC..CTC GCATCGGAGC .GCGGCGCGG CC.ATG.CCG TTAAAA.CCC CAAACTT..C TGAAA..GGT TGAC      
      'HE7929781 C soroaense INIFATC86/7'  C CGAGTT..TA CAACTCCCAA ACCC.ACTGT GAA.TCTAAC .CTAC..TGT TGCTTCGGCG GG...AGTGC CCCGGGTGC. .CA..GCC.G GC..CCCGGA ACCAGGCGCC CGCCGGAGGT ......ATCA ......AACT C..TTCTGTT TTTT...... ........TC AGCGGCATTA ......TCTG AGT....GGC TTCAATGCA. ...AAACAAA A......TGA  ATCAAAACTT TCAACAACGG ATCTCTTGGT TCTGGCATCG ATGAAGAACG CAGCGAAATG CGATAAGTAA TGTGAATTGC AGAATTCAGT GAA.TCATCG AATCTTTGAA CGCACATTGC GCCCGCCAGT ATTCTGGCGG GCATGCCTGT TCGAGCGTCA TTTCAACCCT CAAG..CCCC CCAGGGGGCG ..CGGTG...  TTGGGGA.CC GGCCGCCGCC TCG.....GT AGCGGTG... ......GCCG CCCCCGAAAT ACAGTGGCGG TCCCGCCGCA GCGTCCTCTG CGTAGTAG.T GT........ .........A AAAAC..CTC GCATCGGAGC .GCGGCGCGG CC.ATG.CCG TTAAAA.CCC CAAACTT..C TGAAA..GGT TGAC      
       MH861973_1_C__pinarense_CBS_400_86  C CGAGTTTATT CAACTCCCAA ACCC.AATGT GAA.C.TTAC CATT..CTGT TGCTTCGGCG GGA...CCGC CCCGGGAGC. .C....TAGC GC.ACCCGGA ACCAGGCGCC CGCCGGAGGC C.....CCTA AA......CT C....TTGTT TTTT...... .........C AGTGGT..AT TAC...TTCT GATTACAACG CCT...AACG GCAAAAA... .......TGA  ATCAAAACTT TCAACAACGG ATCTCTTGGT TCTGGCATCG ATGAAGAACG CAGCGAAATG CGATAAGTAA TGTGAATTGC AGAATTCAGT GAA.TCATCG AATCTTTGAA CGCACATTGC GCCCGCCAGT ATTCTGGCGG GCATGCCTGT TCGAGCGTCA TTTCAACCCT CAA..GCCCC CCCGGGGGCT ..CGGTG...  TTGGGGA.CC GGCCCCGCTT CTCT....CT AGCGGGC... ......GCCG CCCCCGAAAT ACAGTGGCGG TCCTGCCGCA GCCTCCTCTG CGTAGTAACT AT........ .......... ..AAC..CTC GCACCGGAGC .GCGGCCTGG CC..ACGCCG TAAAACCCCC C..ACTT..C TGAAA...GG TGAC      
        Cladobotryum_fungicola_ATHUM_6855  C CGAGTTA.TA CAACTCCCAA ACCC.AATGT GAA.CCTTAC CTTTTC.TGT TGCTTCGGCG GG..ATCTGC CCCGGCGCC. .CA..TCTGC GG..CCCGGA ACCAGGCGCC CGCCGGAGA. ......CCCA A.....AACT C..TCCTGTT TCTC...... ........AT AGAGGATCTA ..A...TCTG AGT....GGC CGCAAGGCA. ......AAAA A......TGA  ATCAAAACTT TCAACAACGG ATCTCTTGGT TCTGGCATCG ATGAAGAACG CAGCGAAATG CGATAAGTAA TGTGAATTGC AGAATTCAGT GAA.TCATCG AATCTTTGAA CGCACATTGC GCCCGCCAGT ATTCTGGCGG GCATGCCTGT TCGAGCGTCA TTTCAACCCT CAAG..CCCC CCCGGGGGCT ..CGGTG...  TTGGGGA.CC GGCC.CCGCG TC......TC AGCGGGC... ......GCCG CCCCCTAAAT ACAGTGGCGG TCCTGCCGCA GCCTCCTCTG CGTAGTAA.. AC........ .........T TACAC..CTC GCACCGGAGC .GCAGCATGG CC.ACG.CCG TAAAAC..CC CCACTTC..T GAAA...GGT TGAC      
       MH861373_1_C__obconicum_CBS_528_81  C CGAGTT..TA CAACTCCCAA ACCCCA.TGT GAA.CCTTAC .CAGTG.CGT TGCTTCGGCG GG...ATCGC CCCGGG.... ......CC.A GC..CCCGGA ACCAGGCACC CGCCGGGGA. ......CCCA ......AACT C..TTCAGTT TTA....... ........TT AGTGGTTGTC .....TTCTG AGT....GGC .TATAAGCA. ......AAAA A......TGA  ATCAAAACTT TCAACAATGG ATCTCTTGGC TCTGGCATCG ATGAAGAACG CAGCGAAATG CGATAAGTAA TGTGAATTGC AGAATTCAGT GAA.TCATCG AATCTTTGAA CGCACATTGC GCCCGCCAGT ACTCTGGCGG GCATGCCTGT TCGAGCGTCA TTTCAACCCT CGAGACCCCC CCGGGGGACT ..CGGTG...  TTGGGGA.CC GGCC.CCGCC CA......GC AGCGGGC... ......GCCG CCCCCTAAAT ACAGTGGCGG TCTCGCCGTA GCCTCCCGTG TGCAGTATCT TT........ .........C AGAAC..CTC GCACTGGAGC .TCGGCGCGG CC.ACG.CCG TAAAAC..CC CAACTTT..T CAAA...GGT TGAC      
      NR_172286_1_C__obconicum_CBS_528_81  C CGAGTT..TA CAACTCCCAA ACCCCA.TGT GAA.CCTTAC .CAGTG.CGT TGCTTCGGCG GG...ATCGC CCCGGG.... ......CC.A GC..CCCGGA ACCAGGCACC CGCCGGGGA. ......CCCA ......AACT C..TTCAGTT TTA....... ........TT AGTGGTTGTC .....TTCTG AGT....GGC .TATAAGCA. ......AAAA A......TGA  ATCAAAACTT TCAACAATGG ATCTCTTGGC TCTGGCATCG ATGAAGAACG CAGCGAAATG CGATAAGTAA TGTGAATTGC AGAATTCAGT GAA.TCATCG AATCTTTGAA CGCACATTGC GCCCGCCAGT ACTCTGGCGG GCATGCCTGT TCGAGCGTCA TTTCAACCCT CGAGACCCCC CCGGGGGACT ..CGGTG...  TTGGGGA.CC GGCC.CCGCC CA......GC AGCGGGC... ......GCCG CCCCCTAAAT ACAGTGGCGG TCTCGCCGTA GCCTCCCGTG TGCAGTATCT TT........ .........C AGAAC..CTC GCACTGGAGC .TCGGCGCGG CC.ACG.CCG TAAAAC..CC CAACTTT..T CAAA...GGT TGAC      
         FN8594521_H_subiculosus_TFC97166  C CGAGTTTCCG AA.CTCCCAA ACCCACT.GT GAA.CGATAC CCCAA..CGT TGCCTCGGCG GGAG..ACGC CCCGGGACC. .GC..CCG.. ....C...GA G...GGCGCG CACCGGGACC AAGCGGCCCG CCGGAGGACC CAACAAACAC TCCCTTTGCA .....TCCGC AG......AC GAACCATCTG AGTATGTGCC CCCGAAAGGG GCGAGCAAA. .......TGA  ATCAAAACTT TCAACAACGG ATCTCTTGGT TCTGGCATCG ATGAAGAACG CAGCGAAATG CGATAAGTAA TGTGAATTGC AGAATTCAGT GAA.TCATCG AATCTTTGAA CGCACATTGC GCCCGCCAGT ATTCTGGCGG GCATGCCTGT CCGAGCGTCA TTTCAACCCT CGAG.GCCCC CCCGGGGGCG T.CGGCGA..  .TGGGGG.AC GGCCA..... .......... .......... .CAGCGGCCG CCCCCGAAAT GCAGTGGCGA CCCCGCCGCG GCCTCCCCTG CGTAGTAGCT T......... ...GCAAACA GAAAC..CTC GCACCGGAGA .GCGGC.GCG GCCCCG.CCG TGAAAC.CCC C.AACTTCAA CGAAA..GGT TGAC      
     NR_159773_1_C__stereicola_CBS_457_71  C CGAGTT..TT CAACTCCCAA ACCCCAATGT GAA.CCTCAT ACCGTA.CGT TGCTTCGGCG GGCTCATCGC CCCGGG.... ......CT.C GC..CCCGGA GACAGGCACC CGCCGGAGG. ......ACCA CC....AAAC T..CTCAGTA TTACA..... ........TC AGTATCAGTG GCAA.CTCTG AGT....GGC GCGTCAGCGC ACAAACAAAA A......TGA  ATCAAAACTT TCAACAACGG ATCTCTTGGT TCTGGCATCG ATGAAGAACG CAGCGAAATG CGATAAGTAA TGTGAATTGC AGAATTCAGT GAA.CCATCG AATCTTTGAA CGCACATTGC GCCCGCCAGT ATTCTGGCGG GCATGCCTGT TCGAGCGTCA TTTCAACCCT CAAG..CCCC CCCGGGGGCT ..CGGCG...  TTGGGGA.CC GGCA.CCGCC CTC.....GC AGCGGTC... ......GCCG CCCCCGAAAT ACAGTGGCGG TCCCGCCGCA GCCTCCCCTG CGCAGTAG.. .......... .........C ACAAC..TCG CAGAAGGAGC .GCGGCGCGG CC.ACG.CCG TAAAACACCC CAAACAA..A CGAAATTGGT TGAC      
      MH861285_1_C__amazonense_CBS_470_80  C CGAGTTTTCC AA.CTCCCAA ACCCACT.GT GAA.CCTTAC CGAAAAACGT TGCTTCGGCG GGA...ACGC CCCGCGGCC. .CC..CCC.. ....CTTGAA A...AGGAGG ACCCGGAACC AGGCAGCCCG CCGGAGGCCC CAACCAAAAC TCTCGCTACA GCGCCCCCCC GGGGGACAAC GTACCATCTG AGTAGCCGCT CGCGGCGTAA AACAACAAAA A......TGA  ATCAAAACTT TCAACAACGG ATCTCTTGGT TCTGGCATCG ATGAAGAACG CAGCGAAATG CGATAAGTAA TGTGAATTGC AGAATTCAGT GAA.TCATCG AATCTTTGAA CGCACATTGC GCCCGCCAGT ATTCTGGCGG GCATGCCTGT CCGAGCGTCA TTTCAACCCT CGTG..CCCC CCAGGGGGCG ..CGGCGT..  .TGGGGG.AC GGCGAACC.G CCCG.....G CGCGAGCCGG CCGGCCGCCG CCCCCGAAAT GCAGTGGCGA CCTCGCCGCG GCCTCCCCTG CGCAGTAGAC TCGACCCCCC AGCGGGGACG GAAACACCTC GCACCGGAAG CGCGGCCAGG GCCCCG.CCG TGAAAC.CCC CCGACCTCAT CATAA..GGT .GAC      
   KY069830_1_Cladobotryum_sp__PPRI_11269  C CGAGTT..TA CAACTCCCAA ACCC.CT.GT GAA..CATAC CACT...TGT TGCCTCGGCG GAT....CAG CCCG...CT. .CCCGGTAA. ....AACGGG AC....GGCC CGCCAGAGGA ......CCCC T....AAACT C..T...GTT TCTAT..... .......... ........AT GTAACTTCTG AGT....... .......AAA ACCA.TAAA. .......TAA  ATCAAAACTT TCAACAACGG ATCTCTTGGT TCTGGCATCG ATGAAGAACG CAGCAAAATG CGATAAGTAA TGTGAATTGC AGAATTCAGT GAA.TCATCG AATCTTTGAA CGCACATTGC GCCCGCCAGT ATTCTGGCGG GCATGCCTGT TCGAGCGTCA TTTCAACCCT CAA..GCAC. ......AGCT ..TGGTG...  TTGGG..ACT CGCGTTAATT CG........ .......... ........CG TTCCCCAAAT TGATTGGCGG TCACGTCG.A GCTTCCATAG CGTAGTAGTA A......... .......... .AACC..CTC GTTACTGGTA ATCGTCGCGG CC.ACG.CCG TTAAAC.CCC ..AACTT... CTGAA..TGT TGAC      
                       Fusarium_sp_C1032B  C CGAGTT..TA CAACTCCCAA ACCC.CT.GT GAA..CATAC CTTAA..TGT TGCCTCGGCG GAT....CAG CCCG...CG. .CCCCGTAA. ....AACGGG AC....GGCC CGCCAGAGGA ......CCC. .....AAACT C..TAATGTT TCTTA..... .......... ........TT GTAACTTCTG AGT....... .......AAA ACAAACAAA. .......TAA  ATCAAAACTT TCAACAACGG ATCTCTTGGT TCTGGCATCG ATGAAGAACG CAGCAAAATG CGATAAGTAA TGTGAATTGC AGAATTCAGT GAA.TCATCG AATCTTTGAA CGCACATTGC GCCCGCTGGT ATTCCGGCGG GCATGCCTGT TCGAGCGTCA TTTCAACCCT CAA..GCCCC CG....GGTT ..TGGTG...  TTGGGGGATC GGCTCTGCCT TCTG...... .GCGG..... .....CGCCG CCCCCGAAAT ACATTGGCGG TCTCGCTGCA GCCTCCATTG CGTAGTAGCT A......... .......... .ACAC..CTC GCAACTGGAA CGCGGCGCGG CC.ATG.CCG TAAAAC.CCC ..AACTT... CTGAA..TGT TGAC      
  NR_121425_1_Hypomyces_semicircularis_CB  C CGAGTTTACA CAACTCCCAA ACCCACT.GT GAA.CTTTAC CGAAT..CGT TGCTTCGGCG GGAC..ACGC CCCG.GGCC. .CTA.GCCG. ....CCCGGA ACCAGGCGCC CGCCGGAGGC ......CCCA AA.....ACT C..TCATGTT T.CTC..... ........CT AGCGGA..AT TGAA..TCTG AGT....GTG CCA..TAGCG GCAAGAAAA. .......TGA  ATCAAAACTT TCAACAACGG ATCTCTTGGT TCTGGCATCG ATGAAGAACG CAGCGAAATG CGATAAGTAA TGTGAATTGC AGAATTCAGT GAA.TCATCG AATCTTTGAA CGCACATTGC GCCCGCCAGT ATTCTGGCGG GCATGCCTGT TCGAGCGTCA TTTCAACCCT CAA..GCCCC CCAGGGGGCC ..TGGTG...  TTGGGGG.AC GGCCCCT..C .CC....... .......... .....GGCCG CCCCCGAAAT GCAGTGGCGA CCCCGCCGCA GCCTCCCCTG CGTAGTAGCT GTTTACAT.. .........G GAAAC..CTC GCACCGGAGA .GCGGCGCTG CT.CAG.CCG TGAAAC.CCC ..AACTTT.C TGAAA..GGT TGAC      
  FN859418_1_Hypomyces_semicircularis_TFC  C CGAGTTTACA CAACTCCCAA ACCCACT.GT GAA.CTTTAC CGAAT..CGT TGCTTCGGCG GGAC..ACGC CCCG.GGCC. .CTA.GCCG. ....CCCGGA ACCAGGCGCC CGCCGGAGGC ......CCCA AA.....ACT C..TCATGTT T.CTC..... ........CT GGCGGA..AT CGAA..TCTG AGT....GTG CCA..TAGCG GCAAGAAAA. .......TGA  ATCAAAACTT TCAACAACGG ATCTCTTGGT TCTGGCATCG ATGAAGAACG CAGCGAAATG CGATAAGTAA TGTGAATTGC AGAATTCAGT GAA.TCATCG AATCTTTGAA CGCACATTGC GCCCGCCAGT ATTCTGGCGG GCATGCCTGT TCGAGCGTCA TTTCAACCCT CAA..GCCCC CCAGGGGGCC ..TGGTG...  TTGGGGG.AC GGCCCCT..C .CC....... .......... .....GGCCG CCCCCGAAAT GCAGTGGCGA CCCCGCCGCA GCCTCCCCTG CGTAGTAGCT GTTTACAT.. .........G GAAAC..CTC GCACCGGAGA .GCGGCGCTG CT.CGG.CCG TGAAAC.CCC ..AACTTT.C TGAAA..GGT .GAC      
  MH859441_1_Hypomyces_odoratus_CBS_819_6  C CGAGTT.ATA CAACTCCCAA ACCCACT.GT GAA.CCTTAC CAAAT..CGT TGCTTCGGCG GGA...CAGC CCCG.GGCC. .CT.CGCGG. ....CACGGA ACCAGGCGCC CGCCGGAGGC ......CAAA A....AA.CT C..TCCTGTT TTCTC..... ........TT AGCGGA..AT TTA...TCTG AGT....GGC CCTT.CATGG GCAAGCAAA. .......TGA  ATCAAAACTT TCAACAACGG ATCTCTTGGT TCTGGCATCG ATGAAGAACG CAGCGAAATG CGATAAGTAA TGTGAATTGC AGAATTCAGT GAA.TCATCG AATCTTTGAA CGCACATTGC GCCCGCCAGT ATTCTGGCGG GCATGCCTGT TCGAGCGTCA TTTCAACCCT CAA..GCCCC CCCGGGGGCA ..TGGGTGT.  TTGGGGG.AC GGCCCCG..C CCCG...... CGCGGTCT.. .....GGCCG CCCCCGAAAT GCAGTGGCGA CCCCGCCGCA GCCTCCCCTG CGTAGTAGCT ATA..CAACT .........G GAAAC..CTC GCACCGGAGA .GCGGCGCTG CT.CAG.CCG TGAAAC.CCC ..AACTT..C TGAAA..GGT TGAC      
  MH859442_1_Hypomyces_odoratus_CBS_820_6  C GAAGTT.ATA CAACTCCCAA ACCCACT.GT GAAACCTTAC CAAAT..CGT TGCTTCGGCG GGA...CAGC CCCG.GGCC. .CT.CGCGG. ....CGCGGA ACCAGGCGCC CGCCGGAGGC ......CAAA A....AA.CT C..TCCTGTT TTCTC..... ........TT AGCGGA..AT TTA...TCTG AGT....GGC CCTT.CATGG GCAAGCAAA. .......TGA  ATCAAAACTT TCAACAACGG ATCTCTTGGT TCTGGCATCG ATGAAGAACG CAGCGAAATG CGATAAGTAA TGTGAATTGC AGAATTCAGT GAA.TCATCG AATCTTTGAA CGCACATTGC GCCCGCCAGT ATTCTGGCGG GCATGCCTGT TCGAGCGTCA TTTCAACCCT CAA..GCCCC CCCGGGGGCA ..TGGTG...  TTGGGGG.AC GGCCCCG..C CCCG...... CGCGGCCT.. .....GGCCG CCCCCGAAAT GCAGTGGCGA CCCCGCCGCA GCCTCCCCTG CGTAGTAGCT ATA..CAACT .........G GAAAC..CTC GCACCGGAGA .GCGGCGCTG CT.CAG.CCG TGAAAC.CCC ..AACTT..C TGAAA..GGT TGAC      


    ;
End;
